# Supplementary material for: Second monoclinic form of (E)-3-(4-fluoro­phen­yl)-1-phenyl­prop-2-en-1-one
Source: Acta Crystallogr Sect E Struct Rep Online. 2013 Oct 23;69(Pt 11):o1694–5. doi: 10.1107/S1600536813028079 (PMC3884345; doi:10.1107/S1600536813028079)
Supplement: Supplementary file 1 [file e-69-o1694-sup1.cif]

##############################################################################
#                                                                            #
# This CIF contains the data in a paper accepted for publication in          #
# Acta Crystallographica Section E. It conforms to the requirements of       #
# Notes for Authors for Acta Crystallographica Section E, and has been       #
# peer reviewed under the auspices of the IUCr Commission on Journals.       #
#                                                                            #
# Full details of the Crystallographic Information File format               #
# are given in the paper "The Crystallographic Information File (CIF):       #
# a New Standard Archive File for Crystallography" by S. R. Hall, F. H.      #
# Allen and I. D. Brown [Acta Cryst. (1991), A47, 655-685].                  #
#                                                                            #
# The current version of the core CIF dictionary is obtainable from          #
# ftp://ftp.iucr.org/pub/cif_core.dic.                                       #
#                                                                            #
# Software is freely available for graphical display of the structure(s)     #
# in this CIF. For information consult the CIF software page                 #
# http://www.iucr.org/resources/cif/software.                                #
#                                                                            #
# This file may be used for bona fide research purposes within the           #
# scientific community so long as proper attribution is given to the journal # 
# article from which it was obtained.                                        #
#                                                                            #
##############################################################################
data_global
_audit_creation_method     'WinGX routine CIF_UPDATE'
_audit_conform_dict_name     cif_core.dic
_audit_conform_dict_version     2.4.3
_journal_data_validation_number     ?
_journal_date_recd_electronic     2013-09-11
_journal_date_accepted     2013-10-12
_journal_name_full     'Acta Crystallographica, Section E'
_journal_year     2013
_journal_volume     69
_journal_issue     11
_journal_page_first     o1694
_journal_page_last     o1695
_journal_paper_category     QO
_journal_paper_doi     10.1107/S1600536813028079
_journal_coeditor_code     BH2484
_publ_contact_author_name     'Mendoza, Angel'
_publ_contact_author_address
;
Unidad de An\'alisis Instrumental
Edificio 103E, Ciudad Universitaria
Intituto de Ciencias, BUAP
Mexico
;
_publ_contact_author_email     angel.mendoza@correo.buap.mx
_publ_contact_author_fax     '+52 222 229 55 00 ext 7397'
_publ_contact_author_phone     '+52 222 229 55 00 ext 7297'
_publ_section_title
;
Second monoclinic form of (<i>E</i>)-3-(4-fluorophenyl)-1-phenylprop-2-en-1-one
;
_publ_section_title_footnote     .
loop_
    _publ_author_name
    _publ_author_footnote
    _publ_author_address
    'Arias-Ruiz, Saira N.' .
;
Divisi\'on Acad\'emica de Ciencias B\'asicas
Universidad Ju\'arez Aut\'onoma de Tabasco, AP 24
86690 Cunduac\'an, Tab.
Mexico
;
    'Romero, Nancy' .
;
Divisi\'on Acad\'emica de Ciencias B\'asicas
Universidad Ju\'arez Aut\'onoma de Tabasco, AP 24
86690 Cunduac\'an, Tab.
Mexico
;
    'Lobato-Garc\'ia, Carlos E.' .
;
Divisi\'on Acad\'emica de Ciencias B\'asicas
Universidad Ju\'arez Aut\'onoma de Tabasco, AP 24
86690 Cunduac\'an, Tab.
Mexico
;
    'G\'omez-Rivera, Abraham' .
;
Divisi\'on Acad\'emica de Ciencias B\'asicas
Universidad Ju\'arez Aut\'onoma de Tabasco, AP 24
86690 Cunduac\'an, Tab.
Mexico
;
    'Mendoza, Angel' .
;
Centro de Qu\'imica
Instituto de Ciencias
Benem\'erita Universidad Aut\'onoma de Puebla
72570 Puebla, Pue.
Mexico
;
_publ_section_synopsis     .
data_I
_audit_creation_method     'WinGX routine CIF_UPDATE'
_database_code_depnum_ccdc_archive     'CCDC 966200'
_chemical_name_systematic
;
(<i>E</i>)-3-(4-Fluorophenyl)-1-phenylprop-2-en-1-one
;
_chemical_formula_moiety     'C15 H11 F O'
_chemical_formula_sum     'C15 H11 F O'
_chemical_formula_iupac     'C15 H11 F O'
_chemical_formula_weight     226.24
_chemical_melting_point     352
_symmetry_cell_setting     monoclinic
_symmetry_space_group_name_H-M     'P 21/c'
_symmetry_space_group_name_Hall     '-P 2ybc'
loop_
    _space_group_symop_operation_xyz
    'x, y, z'
    '-x, y+1/2, -z+1/2'
    '-x, -y, -z'
    'x, -y-1/2, z-1/2'
_cell_length_a     8.6925(4)
_cell_length_b     5.9266(2)
_cell_length_c     22.6456(9)
_cell_angle_alpha     90
_cell_angle_beta     95.423(4)
_cell_angle_gamma     90
_cell_volume     1161.41(8)
_cell_formula_units_Z     4
_cell_measurement_reflns_used     4193
_cell_measurement_theta_min     3.614
_cell_measurement_theta_max     23.198
_cell_measurement_temperature     293(2)
_cell_special_details     ?
_exptl_crystal_description     prism
_exptl_crystal_colour     colourless
_exptl_crystal_size_max     0.5858
_exptl_crystal_size_mid     0.1487
_exptl_crystal_size_min     0.0739
_exptl_crystal_density_diffrn     1.294
_exptl_crystal_F_000     472
_exptl_absorpt_coefficient_mu     0.091
_exptl_absorpt_correction_type     analytical
_exptl_absorpt_process_details     '(CrysAlis PRO; Oxford Diffraction, 2009)'
_exptl_absorpt_correction_T_min     0.993
_exptl_absorpt_correction_T_max     0.999
_exptl_special_details     ?
_diffrn_ambient_temperature     293(2)
_diffrn_radiation_type     MoK\a
_diffrn_radiation_wavelength     0.71073
_diffrn_radiation_monochromator     graphite
_diffrn_measurement_device_type
                                   'Oxford Diffraction Xcalibur (Atlas, Gemini)'
_diffrn_measurement_method     '\w scans'
_diffrn_detector_area_resol_mean     10.5564
_diffrn_reflns_number     22101
_diffrn_reflns_av_R_equivalents     0.0435
_diffrn_reflns_theta_min     2.829
_diffrn_reflns_theta_max     26.056
_diffrn_reflns_theta_full     25.242
_diffrn_measured_fraction_theta_max     0.993
_diffrn_measured_fraction_theta_full     0.992
_diffrn_reflns_limit_h_min     -10
_diffrn_reflns_limit_h_max     10
_diffrn_reflns_limit_k_min     -7
_diffrn_reflns_limit_k_max     7
_diffrn_reflns_limit_l_min     -27
_diffrn_reflns_limit_l_max     27
_refine_special_details     ?
_reflns_number_total     2276
_reflns_number_gt     1471
_reflns_threshold_expression     >2\s(I)
_refine_ls_structure_factor_coef     Fsqd
_refine_ls_matrix_type     full
_refine_ls_R_factor_all     0.0749
_refine_ls_R_factor_gt     0.0454
_refine_ls_wR_factor_ref     0.1312
_refine_ls_goodness_of_fit_ref     1.011
_refine_ls_restrained_S_all     1.011
_refine_ls_number_reflns     2276
_refine_ls_number_parameters     155
_refine_ls_number_restraints     0
_refine_ls_number_constraints     0
_refine_ls_hydrogen_treatment     constr
_refine_ls_weighting_scheme     calc
_refine_ls_weighting_details
;
 w=1/[\s^2^(Fo^2^)+(0.0624P)^2^+0.1205P]
 where P=(Fo^2^+2Fc^2^)/3
;
_atom_sites_solution_hydrogens     geom
_atom_sites_solution_primary     direct
_atom_sites_solution_secondary     difmap
_refine_ls_shift/su_max     0
_refine_ls_shift/su_mean     0
_refine_diff_density_max     0.112
_refine_diff_density_min     -0.111
_refine_ls_extinction_method     SHELXL-2013
_refine_ls_extinction_coef     0.0047(18)
loop_
    _atom_type_symbol
    _atom_type_description
    _atom_type_scat_dispersion_real
    _atom_type_scat_dispersion_imag
    _atom_type_scat_source
    C C 0.0033 0.0016 'International Tables Vol C Tables 4.2.6.8 and 6.1.1.4'
    H H 0 0 'International Tables Vol C Tables 4.2.6.8 and 6.1.1.4'
    F F 0.0171 0.0103 'International Tables Vol C Tables 4.2.6.8 and 6.1.1.4'
    O O 0.0106 0.006 'International Tables Vol C Tables 4.2.6.8 and 6.1.1.4'
_computing_data_collection     'CrysAlis PRO (Oxford Diffraction, 2009)'
_computing_cell_refinement     'CrysAlis PRO (Oxford Diffraction, 2009)'
_computing_data_reduction     'CrysAlis PRO (Oxford Diffraction, 2009)'
_computing_structure_solution     'SHELXS2013 (Sheldrick, 2008)'
_computing_structure_refinement     'SHELXL2013 (Sheldrick, 2008)'
_computing_molecular_graphics     'ORTEP-3 for Windows (Farrugia, 2012)'
_computing_publication_material     'WinGX (Farrugia, 2012)'
loop_
    _atom_site_type_symbol
    _atom_site_label
    _atom_site_fract_x
    _atom_site_fract_y
    _atom_site_fract_z
    _atom_site_U_iso_or_equiv
    _atom_site_adp_type
    _atom_site_calc_flag
    _atom_site_occupancy
    _atom_site_disorder_assembly
    _atom_site_disorder_group
    C C2 0.48635(19) 0.3169(3) 0.11626(7) 0.0677(5) Uani d 1 . .
    H H2 0.4743 0.4587 0.1328 0.081 Uiso calc 1 . .
    C C4 0.31624(17) 0.4186(3) 0.02499(7) 0.0603(4) Uani d 1 . .
    O O1 0.58960(17) -0.0451(2) 0.13196(6) 0.0977(5) Uani d 1 . .
    C C3 0.41537(18) 0.2726(3) 0.06357(7) 0.0657(4) Uani d 1 . .
    H H3 0.4308 0.1283 0.0491 0.079 Uiso calc 1 . .
    C C1 0.58376(19) 0.1497(3) 0.14973(7) 0.0680(5) Uani d 1 . .
    F F1 0.02919(14) 0.8135(2) -0.08612(6) 0.1173(5) Uani d 1 . .
    C C10 0.67648(18) 0.2155(3) 0.20579(7) 0.0620(4) Uani d 1 . .
    C C8 0.1728(2) 0.7614(3) 0.00570(9) 0.0815(5) Uani d 1 . .
    H H8 0.1411 0.9022 0.018 0.098 Uiso calc 1 . .
    C C5 0.2652(2) 0.3477(3) -0.03154(7) 0.0733(5) Uani d 1 . .
    H H5 0.2962 0.2074 -0.0445 0.088 Uiso calc 1 . .
    C C9 0.2692(2) 0.6298(3) 0.04281(8) 0.0735(5) Uani d 1 . .
    H H9 0.3034 0.6827 0.0804 0.088 Uiso calc 1 . .
    C C7 0.1246(2) 0.6831(3) -0.04919(9) 0.0791(5) Uani d 1 . .
    C C6 0.1692(2) 0.4803(3) -0.06940(8) 0.0818(6) Uani d 1 . .
    H H6 0.1363 0.4317 -0.1076 0.098 Uiso calc 1 . .
    C C15 0.7800(2) 0.0620(3) 0.23197(9) 0.0910(6) Uani d 1 . .
    H H15 0.7907 -0.0775 0.214 0.109 Uiso calc 1 . .
    C C11 0.6644(2) 0.4203(3) 0.23317(8) 0.0818(5) Uani d 1 . .
    H H11 0.5962 0.5282 0.2162 0.098 Uiso calc 1 . .
    C C13 0.8525(2) 0.3131(4) 0.31101(8) 0.0909(6) Uani d 1 . .
    H H13 0.9105 0.3453 0.3466 0.109 Uiso calc 1 . .
    C C12 0.7521(3) 0.4682(4) 0.28558(9) 0.0928(6) Uani d 1 . .
    H H12 0.7425 0.6077 0.3037 0.111 Uiso calc 1 . .
    C C14 0.8678(3) 0.1097(4) 0.28394(10) 0.1066(8) Uani d 1 . .
    H H14 0.9376 0.0036 0.3007 0.128 Uiso calc 1 . .
loop_
    _atom_site_aniso_label
    _atom_site_aniso_U_11
    _atom_site_aniso_U_22
    _atom_site_aniso_U_33
    _atom_site_aniso_U_12
    _atom_site_aniso_U_13
    _atom_site_aniso_U_23
    C2 0.0750(11) 0.0601(10) 0.0658(10) 0.0067(8) -0.0043(8) -0.0066(8)
    C4 0.0562(9) 0.0621(9) 0.0614(9) -0.0056(8) -0.0005(7) -0.0005(8)
    O1 0.1263(12) 0.0693(8) 0.0905(9) 0.0259(7) -0.0263(8) -0.0201(7)
    C3 0.0668(10) 0.0602(9) 0.0688(10) 0.0014(8) -0.0003(8) -0.0053(8)
    C1 0.0740(11) 0.0621(10) 0.0665(10) 0.0091(8) -0.0008(8) -0.0073(8)
    F1 0.1054(9) 0.1264(10) 0.1130(9) 0.0174(7) -0.0265(7) 0.0378(8)
    C10 0.0658(10) 0.0610(9) 0.0587(9) 0.0044(8) 0.0028(7) -0.0012(7)
    C8 0.0795(12) 0.0741(12) 0.0888(13) 0.0132(10) -0.0026(10) 0.0048(10)
    C5 0.0779(11) 0.0716(11) 0.0683(11) -0.0064(9) -0.0043(9) -0.0043(9)
    C9 0.0758(11) 0.0729(11) 0.0699(11) 0.0071(9) -0.0032(9) -0.0054(9)
    C7 0.0642(11) 0.0878(13) 0.0824(13) -0.0012(10) -0.0073(9) 0.0216(11)
    C6 0.0807(12) 0.0935(14) 0.0675(11) -0.0128(11) -0.0132(9) 0.0056(10)
    C15 0.1073(15) 0.0710(11) 0.0887(13) 0.0170(11) -0.0233(11) -0.0078(10)
    C11 0.0900(13) 0.0775(12) 0.0751(11) 0.0183(10) -0.0077(10) -0.0150(9)
    C13 0.1022(15) 0.1003(15) 0.0659(11) -0.0081(13) -0.0140(10) -0.0003(11)
    C12 0.1098(16) 0.0867(13) 0.0791(13) 0.0040(12) -0.0051(12) -0.0251(11)
    C14 0.1241(18) 0.0903(14) 0.0954(15) 0.0148(13) -0.0433(13) -0.0021(12)
_geom_special_details     ?
loop_
    _geom_bond_atom_site_label_1
    _geom_bond_atom_site_label_2
    _geom_bond_site_symmetry_2
    _geom_bond_distance
    _geom_bond_publ_flag
    C2 C3 . 1.317(2) ?
    C2 C1 . 1.467(2) ?
    C2 H2 . 0.93 ?
    C4 C5 . 1.380(2) ?
    C4 C9 . 1.388(2) ?
    C4 C3 . 1.453(2) ?
    O1 C1 . 1.2255(19) ?
    C3 H3 . 0.93 ?
    C1 C10 . 1.490(2) ?
    F1 C7 . 1.3615(19) ?
    C10 C11 . 1.372(2) ?
    C10 C15 . 1.374(2) ?
    C8 C7 . 1.356(3) ?
    C8 C9 . 1.372(2) ?
    C8 H8 . 0.93 ?
    C5 C6 . 1.383(2) ?
    C5 H5 . 0.93 ?
    C9 H9 . 0.93 ?
    C7 C6 . 1.356(3) ?
    C6 H6 . 0.93 ?
    C15 C14 . 1.370(3) ?
    C15 H15 . 0.93 ?
    C11 C12 . 1.378(2) ?
    C11 H11 . 0.93 ?
    C13 C12 . 1.358(3) ?
    C13 C14 . 1.365(3) ?
    C13 H13 . 0.93 ?
    C12 H12 . 0.93 ?
    C14 H14 . 0.93 ?
loop_
    _geom_angle_atom_site_label_1
    _geom_angle_atom_site_label_2
    _geom_angle_atom_site_label_3
    _geom_angle_site_symmetry_1
    _geom_angle_site_symmetry_3
    _geom_angle
    _geom_angle_publ_flag
    C3 C2 C1 . . 122.11(15) ?
    C3 C2 H2 . . 118.9 ?
    C1 C2 H2 . . 118.9 ?
    C5 C4 C9 . . 117.80(15) ?
    C5 C4 C3 . . 119.76(15) ?
    C9 C4 C3 . . 122.44(15) ?
    C2 C3 C4 . . 128.77(15) ?
    C2 C3 H3 . . 115.6 ?
    C4 C3 H3 . . 115.6 ?
    O1 C1 C2 . . 120.43(15) ?
    O1 C1 C10 . . 119.37(15) ?
    C2 C1 C10 . . 120.20(14) ?
    C11 C10 C15 . . 117.77(16) ?
    C11 C10 C1 . . 123.94(15) ?
    C15 C10 C1 . . 118.29(15) ?
    C7 C8 C9 . . 118.99(18) ?
    C7 C8 H8 . . 120.5 ?
    C9 C8 H8 . . 120.5 ?
    C4 C5 C6 . . 121.60(17) ?
    C4 C5 H5 . . 119.2 ?
    C6 C5 H5 . . 119.2 ?
    C8 C9 C4 . . 120.94(17) ?
    C8 C9 H9 . . 119.5 ?
    C4 C9 H9 . . 119.5 ?
    C8 C7 C6 . . 122.65(17) ?
    C8 C7 F1 . . 119.12(19) ?
    C6 C7 F1 . . 118.23(18) ?
    C7 C6 C5 . . 118.00(17) ?
    C7 C6 H6 . . 121 ?
    C5 C6 H6 . . 121 ?
    C14 C15 C10 . . 121.52(18) ?
    C14 C15 H15 . . 119.2 ?
    C10 C15 H15 . . 119.2 ?
    C10 C11 C12 . . 120.78(17) ?
    C10 C11 H11 . . 119.6 ?
    C12 C11 H11 . . 119.6 ?
    C12 C13 C14 . . 119.57(18) ?
    C12 C13 H13 . . 120.2 ?
    C14 C13 H13 . . 120.2 ?
    C13 C12 C11 . . 120.46(18) ?
    C13 C12 H12 . . 119.8 ?
    C11 C12 H12 . . 119.8 ?
    C13 C14 C15 . . 119.88(19) ?
    C13 C14 H14 . . 120.1 ?
    C15 C14 H14 . . 120.1 ?
loop_
    _geom_torsion_atom_site_label_1
    _geom_torsion_atom_site_label_2
    _geom_torsion_atom_site_label_3
    _geom_torsion_atom_site_label_4
    _geom_torsion_site_symmetry_1
    _geom_torsion_site_symmetry_2
    _geom_torsion_site_symmetry_3
    _geom_torsion_site_symmetry_4
    _geom_torsion
    _geom_torsion_publ_flag
    C1 C2 C3 C4 . . . . -179.76(16) ?
    C5 C4 C3 C2 . . . . 173.35(17) ?
    C9 C4 C3 C2 . . . . -6.9(3) ?
    C3 C2 C1 O1 . . . . -7.3(3) ?
    C3 C2 C1 C10 . . . . 172.77(16) ?
    O1 C1 C10 C11 . . . . -171.95(19) ?
    C2 C1 C10 C11 . . . . 8.0(3) ?
    O1 C1 C10 C15 . . . . 7.7(3) ?
    C2 C1 C10 C15 . . . . -172.33(18) ?
    C9 C4 C5 C6 . . . . -0.6(2) ?
    C3 C4 C5 C6 . . . . 179.19(16) ?
    C7 C8 C9 C4 . . . . -0.5(3) ?
    C5 C4 C9 C8 . . . . 1.2(3) ?
    C3 C4 C9 C8 . . . . -178.60(16) ?
    C9 C8 C7 C6 . . . . -0.8(3) ?
    C9 C8 C7 F1 . . . . -179.91(16) ?
    C8 C7 C6 C5 . . . . 1.4(3) ?
    F1 C7 C6 C5 . . . . -179.52(16) ?
    C4 C5 C6 C7 . . . . -0.7(3) ?
    C11 C10 C15 C14 . . . . 0.5(3) ?
    C1 C10 C15 C14 . . . . -179.2(2) ?
    C15 C10 C11 C12 . . . . -0.8(3) ?
    C1 C10 C11 C12 . . . . 178.88(17) ?
    C14 C13 C12 C11 . . . . 0.8(3) ?
    C10 C11 C12 C13 . . . . 0.1(3) ?
    C12 C13 C14 C15 . . . . -1.1(4) ?
    C10 C15 C14 C13 . . . . 0.4(4) ?
loop_
    _geom_hbond_atom_site_label_d
    _geom_hbond_atom_site_label_h
    _geom_hbond_atom_site_label_a
    _geom_hbond_site_symmetry_d
    _geom_hbond_site_symmetry_h
    _geom_hbond_site_symmetry_a
    _geom_hbond_distance_dh
    _geom_hbond_distance_ha
    _geom_hbond_distance_da
    _geom_hbond_angle_dha
    _geom_hbond_publ_flag
    C5 H5 O1 ? ? 3_655 0.93 2.49 3.244(2) 138 yes
    C13 H13 F1 ? ? 4_676 0.93 2.68 3.465(2) 142 yes
