# Supplementary material for: Second monoclinic form of (E)-3-(4-fluoro­phen­yl)-1-phenyl­prop-2-en-1-one
Source: Acta Crystallogr Sect E Struct Rep Online. 2013 Oct 23;69(Pt 11):o1694–5. doi: 10.1107/S1600536813028079 (PMC3884345; doi:10.1107/S1600536813028079)
Supplement: Supplementary file 2 [file e-69-o1694-Isup2.hkl]

#
# h,k,l, Fc-squared, Fo-squared, sigma(Fo-squared), status flag
#
data_I
_shelx_title 'SAY-25 in P21/c'
_shelx_refln_list_code          4
_shelx_F_calc_maximum      228.79
_exptl_crystal_F_000       472.00
_reflns_d_resolution_high  0.8090

loop_
 _space_group_symop_operation_xyz
 'x, y, z'
 '-x, y+1/2, -z+1/2'
 '-x, -y, -z'
 'x, -y-1/2, z-1/2'

_cell_length_a     8.6925
_cell_length_b     5.9266
_cell_length_c    22.6456
_cell_angle_alpha  90.000
_cell_angle_beta   95.423
_cell_angle_gamma  90.000

_shelx_F_squared_multiplier     1.000

loop_
 _refln_index_h
 _refln_index_k
 _refln_index_l
 _refln_F_squared_calc
 _refln_F_squared_meas
 _refln_F_squared_sigma
 _refln_observed_status
   2   0   0       3044.35       2914.99        13.07 o
   3   0   0         97.65         84.39         1.72 o
   4   0   0         43.30         44.54         1.60 o
   5   0   0          1.95          1.66         0.48 o
   6   0   0         25.72         28.56         1.44 o
   7   0   0        218.12        231.15         5.15 o
   8   0   0          0.94          1.64         2.17 o
   9   0   0          0.36          0.69         1.26 o
  10   0   0          0.14         -4.58         7.73 o
   1   1   0       4778.22       4476.77        11.62 o
   2   1   0       3581.12       3501.58        11.82 o
   3   1   0        137.42        131.32         1.79 o
   4   1   0        144.25        147.32         2.21 o
   5   1   0        278.48        286.80         3.19 o
   6   1   0          0.96          0.84         0.44 o
   7   1   0         18.61         15.87         0.97 o
   8   1   0          5.50          4.67         0.85 o
   9   1   0          4.93          4.05         1.28 o
  10   1   0          3.95          5.93         1.98 o
   0   2   0        286.85        260.23         2.60 o
   1   2   0        162.86        163.11         1.85 o
   2   2   0        836.53        841.86         5.40 o
   3   2   0          0.18          0.26         0.27 o
   4   2   0          3.46          4.49         0.58 o
   5   2   0         17.66         16.11         0.76 o
   6   2   0         26.35         21.99         1.11 o
   7   2   0         24.39         23.63         1.32 o
   8   2   0          0.58          0.35         0.69 o
   9   2   0          0.37          0.15         0.95 o
  10   2   0          0.64          0.16         1.38 o
   1   3   0          5.94          6.06         0.45 o
   2   3   0          1.55          0.62         0.35 o
   3   3   0         11.29         13.09         0.60 o
   4   3   0         13.52         14.33         0.62 o
   5   3   0         65.37         68.47         2.09 o
   6   3   0          3.81          3.22         0.77 o
   7   3   0         45.62         46.45         2.08 o
   8   3   0          0.77          0.02         0.92 o
   9   3   0          2.02          1.56         1.16 o
   0   4   0          0.15          0.27         0.46 o
   1   4   0          0.00          0.19         0.36 o
   3   4   0          9.44         11.72         0.78 o
   4   4   0         16.62         15.28         0.83 o
   5   4   0         45.22         45.32         1.78 o
   6   4   0          9.35          8.97         1.28 o
   7   4   0          0.02         -0.16         0.84 o
   8   4   0          2.74          3.00         1.24 o
   1   5   0          0.06         -0.62         0.62 o
   2   5   0         31.36         32.17         1.47 o
   3   5   0        161.94        176.29         3.55 o
   4   5   0         12.11         10.83         0.92 o
   5   5   0          0.70          0.75         0.76 o
   6   5   0          0.57         -0.79         0.90 o
   7   5   0          2.55          4.20         1.23 o
   0   6   0          0.10         -1.04         1.04 o
   1   6   0          0.53          0.22         0.74 o
   2   6   0          9.25          5.86         0.91 o
   3   6   0          4.99          4.11         0.84 o
   4   6   0          3.28          5.55         1.13 o
   5   6   0          0.48         -0.02         1.03 o
   6   6   0          2.74          1.57         1.49 o
   1   7   0          0.19          0.78         1.09 o
   2   7   0          0.00         -1.10         1.10 o
   3   7   0          0.02          0.96         1.12 o
 -10   1   1          0.79          0.37         1.51 o
  -9   1   1          6.30          8.41         1.49 o
  -8   1   1          1.31          1.45         0.71 o
  -7   1   1          2.23          0.92         0.53 o
  -6   1   1         88.60         83.37         1.78 o
  -5   1   1         80.47         87.77         1.93 o
  -4   1   1         38.32         35.61         1.12 o
  -3   1   1        206.92        180.05         2.35 o
  -2   1   1       2175.28       2179.67        18.62 o
  -1   1   1         71.86         78.06         1.20 o
   0   1   1       1111.00       1024.66         4.70 o
   1   1   1          1.42          1.12         0.29 o
   2   1   1        919.39        886.00         4.07 o
   3   1   1        846.04        816.68         4.74 o
   4   1   1        246.52        260.77         2.64 o
   5   1   1        693.10        707.58         5.83 o
   6   1   1         29.24         32.94         1.19 o
   7   1   1         12.74         12.66         0.95 o
   8   1   1          0.33         -0.51         0.60 o
   9   1   1          0.48          0.61         1.12 o
  10   1   1          0.87          1.90         1.62 o
 -10   2   1          0.83          1.09         1.76 o
  -9   2   1          3.10          1.23         0.90 o
  -8   2   1          0.26          0.71         0.79 o
  -7   2   1         70.55         72.73         2.28 o
  -6   2   1          1.11          0.87         0.51 o
  -5   2   1         89.81         93.12         1.71 o
  -4   2   1         50.20         49.05         1.24 o
  -3   2   1         20.71         19.39         0.63 o
  -2   2   1        115.50        123.45         1.45 o
  -1   2   1       1126.57       1144.61         5.47 o
   0   2   1         58.12         55.09         0.88 o
   1   2   1          9.12          8.08         0.44 o
   2   2   1          0.42          0.96         0.25 o
   3   2   1          2.23          1.34         0.33 o
   4   2   1          0.01          0.68         0.43 o
   5   2   1          2.34          2.51         0.49 o
   6   2   1         76.34         69.87         1.96 o
   7   2   1         18.70         19.14         1.10 o
   8   2   1          3.70          3.31         0.93 o
   9   2   1          3.37          3.29         1.45 o
  10   2   1          0.10         -0.77         1.76 o
  -9   3   1          1.58          0.69         1.08 o
  -8   3   1         25.95         21.87         2.00 o
  -7   3   1         13.11         15.01         1.24 o
  -6   3   1         47.44         39.51         2.62 o
  -5   3   1         27.44         24.02         0.98 o
  -4   3   1         49.12         51.55         1.16 o
  -3   3   1          6.10          7.36         0.45 o
  -2   3   1        281.69        322.51         3.13 o
  -1   3   1        119.92        113.61         1.75 o
   0   3   1         73.12         81.17         1.27 o
   1   3   1        694.03        722.25         4.23 o
   2   3   1          6.74          6.21         0.44 o
   3   3   1          9.70         11.77         0.58 o
   4   3   1          0.14          0.19         0.29 o
   5   3   1        186.36        193.33         3.63 o
   6   3   1         32.75         34.18         1.69 o
   7   3   1          2.87          2.26         0.76 o
   8   3   1         20.72         19.18         1.68 o
   9   3   1          0.29          0.16         1.11 o
  -8   4   1          0.32         -0.49         1.98 o
  -7   4   1          0.25          1.32         0.94 o
  -6   4   1          4.21          2.65         0.95 o
  -5   4   1         42.74         46.27         1.64 o
  -4   4   1         44.77         43.56         1.43 o
  -3   4   1        604.30        628.33         5.43 o
  -2   4   1         46.84         48.91         1.41 o
  -1   4   1         49.87         53.48         1.31 o
   0   4   1         41.54         46.29         1.09 o
   1   4   1         95.04         88.01         1.43 o
   2   4   1         48.59         47.43         1.32 o
   3   4   1        101.38         95.27         2.02 o
   4   4   1         17.42         16.70         0.80 o
   5   4   1         39.07         33.92         1.42 o
   6   4   1         15.31         15.01         2.07 o
   7   4   1          2.12          1.82         1.01 o
   8   4   1         13.21         10.54         1.50 o
  -7   5   1          4.08          3.70         1.46 o
  -6   5   1          0.00         -1.07         1.07 o
  -5   5   1          0.14          0.33         0.74 o
  -4   5   1          8.12          6.99         0.78 o
  -3   5   1         32.45         36.55         1.48 o
  -2   5   1         16.48         14.83         0.90 o
  -1   5   1         12.88         12.76         1.01 o
   0   5   1          2.77          2.83         0.56 o
   1   5   1          2.35          1.25         0.59 o
   2   5   1        206.07        210.40         4.38 o
   3   5   1         85.38         81.56         2.36 o
   4   5   1         31.08         31.73         1.42 o
   5   5   1          0.05         -0.21         0.79 o
   6   5   1          6.21          7.66         1.33 o
   7   5   1          0.52         -0.44         1.06 o
  -6   6   1          3.45          4.36         1.59 o
  -5   6   1          0.02          0.78         0.97 o
  -4   6   1          0.16          0.67         0.99 o
  -3   6   1          0.68          0.66         0.73 o
  -2   6   1          2.58          1.78         0.85 o
  -1   6   1         19.47         20.22         1.43 o
   0   6   1         14.82         13.18         1.21 o
   1   6   1          0.00         -0.33         0.90 o
   2   6   1          6.46          7.02         0.89 o
   3   6   1         16.16         18.43         1.53 o
   4   6   1          1.10          2.01         0.91 o
   5   6   1          0.57         -0.16         1.16 o
   6   6   1          4.34          1.16         2.03 o
  -3   7   1          0.01         -0.35         1.06 o
  -2   7   1          2.94          1.96         0.99 o
  -1   7   1          0.16          2.64         1.45 o
   0   7   1          0.00         -0.23         0.92 o
   1   7   1          8.64          7.81         1.22 o
   2   7   1          3.37          1.54         1.17 o
   3   7   1          2.62          4.96         1.53 o
 -10   0   2          1.24          1.56         2.76 o
  -9   0   2         12.56          8.79         1.76 o
  -8   0   2         13.94         11.46         1.31 o
  -7   0   2         80.86         73.72         3.06 o
  -6   0   2         90.80         96.13         2.66 o
  -5   0   2          2.71          3.29         0.62 o
  -4   0   2         91.16         91.07         2.49 o
  -3   0   2        914.51        922.39        11.50 o
  -2   0   2        555.88        548.33         6.93 o
  -1   0   2         68.79         81.39         3.80 o
   1   0   2       1361.29       1353.55        18.93 o
   2   0   2         11.68         12.34         0.62 o
   3   0   2        772.47        740.12         7.50 o
   4   0   2         82.65         79.19         2.15 o
   5   0   2          0.71         -0.17         0.50 o
   6   0   2        104.21        100.21         2.91 o
   7   0   2        147.91        157.15         4.88 o
   8   0   2          8.76          8.86         1.76 o
   9   0   2         30.83         37.07         3.49 o
  10   0   2          8.61         15.30         4.40 o
 -10   1   2          0.23         -0.91         1.50 o
  -9   1   2         17.73         19.43         1.87 o
  -8   1   2          0.75          0.68         0.71 o
  -7   1   2          1.24          0.57         0.46 o
  -6   1   2         44.54         45.75         1.35 o
  -5   1   2         46.48         43.29         1.47 o
  -4   1   2          0.27          0.83         0.48 o
  -3   1   2        197.45        188.45         2.31 o
  -2   1   2       8893.47       8857.73        25.32 o
  -1   1   2       3878.99       3750.61        15.72 o
   0   1   2       2467.65       2343.98         5.99 o
   1   1   2        225.06        221.26         2.26 o
   2   1   2         78.25         66.63         1.04 o
   3   1   2        219.45        199.26         2.04 o
   4   1   2        127.65        119.75         1.59 o
   5   1   2          2.43          1.31         0.37 o
   6   1   2          0.14         -0.12         0.41 o
   7   1   2          0.03         -0.58         0.58 o
   8   1   2          7.21          4.86         0.91 o
   9   1   2          0.95         -0.59         1.08 o
  10   1   2         15.33         18.49         2.82 o
 -10   2   2          2.54          0.41         1.26 o
  -9   2   2          2.10          2.61         1.36 o
  -8   2   2         18.31         19.40         1.81 o
  -7   2   2          0.05          0.59         0.79 o
  -6   2   2         56.39         53.76         2.05 o
  -5   2   2         32.55         36.89         1.12 o
  -4   2   2        203.88        198.18         2.76 o
  -3   2   2         42.73         39.55         0.90 o
  -2   2   2        215.14        210.50         1.97 o
  -1   2   2        250.00        254.84         2.29 o
   0   2   2       2005.48       2028.12         7.55 o
   1   2   2         27.06         26.22         0.73 o
   2   2   2          6.98          9.16         0.50 o
   3   2   2        461.75        507.95         4.66 o
   4   2   2        964.82       1014.21         8.20 o
   5   2   2        147.29        148.79         2.51 o
   6   2   2         47.31         42.92         1.75 o
   7   2   2          4.63          4.45         0.76 o
   8   2   2          2.68          3.19         0.91 o
   9   2   2          0.20         -0.50         1.07 o
  10   2   2          1.47          0.28         1.51 o
  -9   3   2          0.23          1.17         1.28 o
  -8   3   2          0.69          0.90         0.84 o
  -7   3   2         39.98         44.08         2.06 o
  -6   3   2          3.01          3.36         0.52 o
  -5   3   2          6.68          4.26         0.50 o
  -4   3   2          0.04         -0.19         0.32 o
  -3   3   2         49.07         61.26         1.37 o
  -2   3   2        304.59        306.15         3.05 o
  -1   3   2        305.99        340.11         3.13 o
   0   3   2        668.93        718.45         4.25 o
   1   3   2        797.48        847.54         4.38 o
   2   3   2         19.68         18.98         0.70 o
   3   3   2         41.73         43.04         1.02 o
   4   3   2          0.95          1.86         0.36 o
   5   3   2        109.08        113.41         2.71 o
   6   3   2         10.82         12.07         1.06 o
   7   3   2          1.54          1.52         0.78 o
   8   3   2          5.98          5.39         1.13 o
   9   3   2          0.34         -0.39         1.15 o
  -9   4   2          1.49         -0.73         1.29 o
  -8   4   2          0.50          0.92         1.38 o
  -7   4   2          1.24          2.49         0.92 o
  -6   4   2          9.94          8.60         1.16 o
  -5   4   2        140.50        131.65         3.43 o
  -4   4   2        203.49        215.72         2.98 o
  -3   4   2         45.16         40.50         1.44 o
  -2   4   2         34.41         30.92         1.14 o
  -1   4   2          0.09          0.18         0.37 o
   0   4   2          0.22          0.35         0.32 o
   1   4   2         44.02         45.01         1.09 o
   2   4   2        123.89        120.90         2.12 o
   3   4   2        217.70        216.08         2.82 o
   4   4   2         48.40         47.27         1.66 o
   5   4   2          6.05          5.07         0.58 o
   6   4   2          6.97          4.93         1.17 o
   7   4   2          3.89          4.71         1.16 o
   8   4   2          2.27          4.19         1.10 o
  -7   5   2          0.31          0.53         1.40 o
  -6   5   2          1.67          3.11         1.19 o
  -5   5   2         13.57         11.91         1.22 o
  -4   5   2          3.20          2.59         0.68 o
  -3   5   2         39.59         42.35         1.63 o
  -2   5   2          5.83          6.95         0.69 o
  -1   5   2          3.56          3.66         0.69 o
   0   5   2         27.03         26.99         1.26 o
   1   5   2         92.74         89.32         1.93 o
   2   5   2         95.32        104.05         2.56 o
   3   5   2          0.07          0.04         0.68 o
   4   5   2         28.16         28.14         1.91 o
   5   5   2          3.42          2.88         0.81 o
   6   5   2          0.33         -0.31         0.94 o
   7   5   2          0.62          4.24         1.34 o
  -6   6   2          0.24          0.64         1.30 o
  -5   6   2          0.43          0.70         1.01 o
  -4   6   2          1.95          2.73         1.02 o
  -3   6   2          3.07          3.04         0.76 o
  -2   6   2          0.05         -0.61         0.73 o
  -1   6   2          0.97         -0.03         0.78 o
   0   6   2          2.12          1.49         0.91 o
   1   6   2         10.35         10.50         1.11 o
   2   6   2          3.68          3.15         0.77 o
   3   6   2          4.08          5.95         1.09 o
   4   6   2          0.60          1.62         1.02 o
   5   6   2          1.83          4.88         1.90 o
   6   6   2          0.16          1.67         1.48 o
  -3   7   2          1.14          3.32         1.53 o
  -2   7   2          0.04         -0.89         1.07 o
  -1   7   2          0.55          0.60         0.93 o
   0   7   2          0.01          0.47         1.03 o
   1   7   2          1.74          2.13         1.14 o
   2   7   2          4.30          4.66         1.20 o
 -10   1   3          0.67         -0.70         1.80 o
  -9   1   3          0.08          0.26         1.16 o
  -8   1   3          0.64          0.82         1.06 o
  -7   1   3         38.83         38.82         1.47 o
  -6   1   3         48.08         47.82         1.47 o
  -5   1   3        186.12        187.36         3.04 o
  -4   1   3        341.37        333.35         3.86 o
  -3   1   3        320.80        340.79         2.78 o
  -2   1   3       8511.23       8343.42        22.24 o
  -1   1   3        238.24        218.14         2.42 o
   0   1   3       5383.86       5307.73        21.51 o
   1   1   3        727.85        683.90         6.10 o
   2   1   3        718.31        684.69         5.66 o
   3   1   3          2.71          4.68         0.36 o
   4   1   3        186.57        201.93         2.14 o
   5   1   3         47.46         51.37         1.29 o
   6   1   3         78.34         77.87         1.73 o
   7   1   3         22.99         25.16         1.26 o
   8   1   3          3.07          2.91         0.73 o
   9   1   3          0.19          2.10         1.26 o
  10   1   3          0.28          0.24         2.40 o
 -10   2   3          2.60          5.47         1.56 o
  -9   2   3          9.09         12.54         1.91 o
  -8   2   3          0.90          1.31         0.92 o
  -7   2   3         16.44         14.67         1.31 o
  -6   2   3          2.42          2.52         0.54 o
  -5   2   3          4.83          4.38         0.55 o
  -4   2   3        334.24        347.16         3.85 o
  -3   2   3        276.92        261.77         2.52 o
  -2   2   3        223.16        228.05         2.62 o
  -1   2   3        155.98        163.10         1.85 o
   0   2   3         17.95         19.22         0.67 o
   1   2   3        160.79        152.77         1.86 o
   2   2   3          1.98          3.46         0.36 o
   3   2   3        866.61        936.43         5.98 o
   4   2   3         31.96         35.93         1.08 o
   5   2   3         53.11         53.22         1.47 o
   6   2   3          9.14          8.76         0.86 o
   7   2   3          1.31          0.73         0.72 o
   8   2   3          0.36          0.00         1.17 o
   9   2   3          1.43         -0.21         1.16 o
  10   2   3          2.73          1.09         1.61 o
  -9   3   3          0.26          0.25         1.14 o
  -8   3   3          4.01          5.32         1.05 o
  -7   3   3         79.70         86.50         3.24 o
  -6   3   3          0.10         -0.51         0.51 o
  -5   3   3          2.02          1.39         0.42 o
  -4   3   3         56.31         60.95         1.26 o
  -3   3   3         66.72         71.81         1.54 o
  -2   3   3          3.46          4.89         0.45 o
  -1   3   3          6.51          6.74         0.50 o
   0   3   3        193.38        212.91         2.29 o
   1   3   3         14.11         13.51         0.60 o
   2   3   3        154.18        162.59         2.37 o
   3   3   3          2.70          2.74         0.40 o
   4   3   3          0.17          0.53         0.38 o
   5   3   3         63.51         58.93         1.68 o
   6   3   3         51.08         52.18         2.00 o
   7   3   3          0.57          0.97         0.83 o
   8   3   3          4.65          4.09         1.05 o
   9   3   3          0.03          1.06         2.09 o
  -8   4   3          0.33          0.55         1.18 o
  -7   4   3          0.93          0.23         1.20 o
  -6   4   3          0.59          0.41         0.49 o
  -5   4   3        112.71        117.70         3.19 o
  -4   4   3          3.31          4.13         0.62 o
  -3   4   3         42.37         42.46         1.47 o
  -2   4   3         51.30         55.67         1.54 o
  -1   4   3          7.88          8.07         0.56 o
   0   4   3          1.99          0.66         0.32 o
   1   4   3        320.98        346.23         2.97 o
   2   4   3         23.22         19.72         0.83 o
   3   4   3        210.44        225.92         3.29 o
   4   4   3         22.40         22.21         1.21 o
   5   4   3          0.20         -0.49         0.71 o
   6   4   3         49.88         55.43         2.79 o
   7   4   3         15.86         18.21         1.75 o
   8   4   3          0.04         -0.51         0.93 o
  -7   5   3          0.06         -1.21         1.21 o
  -6   5   3          1.76          0.81         1.34 o
  -5   5   3         19.33         14.75         1.18 o
  -4   5   3         99.39         99.68         2.60 o
  -3   5   3         13.22         11.53         0.88 o
  -2   5   3          0.87          0.26         0.56 o
  -1   5   3          1.96          1.57         0.63 o
   0   5   3          6.14          5.63         0.70 o
   1   5   3         25.71         24.90         1.24 o
   2   5   3          5.30          4.54         0.87 o
   3   5   3          8.02          6.46         0.83 o
   4   5   3          1.25          1.32         0.85 o
   5   5   3         10.43         11.18         1.34 o
   6   5   3          3.20          3.87         1.22 o
   7   5   3          5.27          3.32         1.30 o
  -6   6   3          4.93          7.08         1.57 o
  -5   6   3          1.24         -0.14         1.14 o
  -4   6   3          7.06          6.74         1.16 o
  -3   6   3          1.22          0.79         0.77 o
  -2   6   3          6.76          7.42         1.00 o
  -1   6   3         22.07         22.39         1.59 o
   0   6   3         28.02         29.01         1.75 o
   1   6   3         32.57         28.34         1.72 o
   2   6   3          8.56         10.18         1.27 o
   3   6   3          6.41          5.04         1.05 o
   4   6   3          4.97          4.82         1.15 o
   5   6   3          2.00          5.35         1.18 o
  -3   7   3          5.83          5.21         2.11 o
  -2   7   3          0.59         -1.11         1.11 o
  -1   7   3          0.01         -0.90         1.39 o
   0   7   3          0.03          0.52         1.96 o
   1   7   3          0.00         -0.38         1.41 o
   2   7   3          1.07          1.89         1.20 o
 -10   0   4          0.35         -2.61         2.61 o
  -9   0   4         20.81         20.14         2.65 o
  -8   0   4         19.22         20.48         1.87 o
  -7   0   4          7.56          6.11         1.53 o
  -6   0   4         53.71         58.05         2.33 o
  -5   0   4        103.93        110.32         2.90 o
  -4   0   4          0.00          0.69         0.67 o
  -3   0   4         46.64         42.83         2.14 o
  -2   0   4      52346.98      55254.51       427.04 o
  -1   0   4        907.02        783.92         9.73 o
   0   0   4       2928.54       2664.45        22.48 o
   1   0   4       2468.49       2286.99        16.78 o
   2   0   4          4.49          4.20         0.69 o
   3   0   4         86.61         93.93         2.01 o
   4   0   4          1.68          1.83         0.46 o
   5   0   4        446.49        473.87         7.83 o
   6   0   4         33.62         35.33         1.93 o
   7   0   4          1.74          2.58         1.11 o
   8   0   4          4.05          5.09         1.32 o
   9   0   4        104.43        113.38         6.30 o
  10   0   4          9.86         11.52         5.01 o
 -10   1   4          0.41          0.42         1.85 o
  -9   1   4          4.81          3.35         0.95 o
  -8   1   4          0.05          0.99         0.53 o
  -7   1   4         50.23         46.88         2.83 o
  -6   1   4          9.95          7.72         0.89 o
  -5   1   4         19.41         18.92         0.83 o
  -4   1   4        774.84        749.94         5.54 o
  -3   1   4        445.67        404.24         3.34 o
  -2   1   4       4243.44       4036.63        18.21 o
  -1   1   4       4147.48       4051.30        24.40 o
   0   1   4       1014.95        943.93        10.15 o
   1   1   4        116.96        104.85         1.49 o
   2   1   4       1049.57       1077.79         4.88 o
   3   1   4        321.69        368.02         3.17 o
   4   1   4          0.64         -0.11         0.35 o
   5   1   4        358.40        381.40         3.69 o
   6   1   4         36.07         38.03         1.41 o
   7   1   4          4.37          4.35         0.92 o
   8   1   4         36.96         39.26         2.34 o
   9   1   4          0.00          3.70         1.49 o
  10   1   4          2.30          6.22         2.05 o
 -10   2   4          0.51         -1.41         1.41 o
  -9   2   4         14.03         18.89         2.23 o
  -8   2   4          0.00         -0.81         0.81 o
  -7   2   4         19.29         17.93         1.26 o
  -6   2   4          1.09          1.06         0.59 o
  -5   2   4         21.27         18.68         0.91 o
  -4   2   4        685.69        678.59         8.28 o
  -3   2   4        110.83        111.65         1.54 o
  -2   2   4        328.72        345.60         3.49 o
  -1   2   4         49.46         57.45         1.11 o
   0   2   4         46.30         43.76         0.98 o
   1   2   4        165.86        167.62         2.32 o
   2   2   4        134.82        146.43         1.95 o
   3   2   4         51.36         55.07         1.37 o
   4   2   4         59.69         62.62         1.44 o
   5   2   4         21.05         18.67         0.85 o
   6   2   4          2.75          1.57         0.43 o
   7   2   4          6.26          5.83         0.97 o
   8   2   4          6.08          5.89         1.80 o
   9   2   4          1.24          0.33         1.71 o
  10   2   4          0.02         -0.16         1.42 o
  -9   3   4          5.42          4.31         1.29 o
  -8   3   4          5.42          4.06         1.20 o
  -7   3   4         32.57         35.44         1.73 o
  -6   3   4         68.52         62.57         1.97 o
  -5   3   4          9.80          9.15         0.69 o
  -4   3   4         14.08         17.54         0.72 o
  -3   3   4         67.44         71.23         1.35 o
  -2   3   4         52.86         54.39         1.27 o
  -1   3   4         24.41         23.51         0.83 o
   0   3   4         58.99         55.67         1.26 o
   1   3   4         54.13         57.21         1.23 o
   2   3   4          5.68          7.68         0.59 o
   3   3   4          2.78          4.37         0.49 o
   4   3   4          0.12          0.24         0.46 o
   5   3   4        132.41        130.22         2.50 o
   6   3   4          1.63          1.80         0.64 o
   7   3   4          4.06          2.53         0.86 o
   8   3   4          2.02          0.83         0.90 o
   9   3   4          0.17         -0.72         1.32 o
  -8   4   4          1.84          1.27         1.35 o
  -7   4   4          0.01          0.65         0.99 o
  -6   4   4          0.04          1.10         0.61 o
  -4   4   4          3.55          3.12         0.59 o
  -3   4   4          2.29          1.41         0.47 o
  -2   4   4          0.94          1.47         0.47 o
  -1   4   4          0.19         -0.09         0.37 o
   0   4   4         11.82         15.24         0.72 o
   1   4   4          2.26          3.08         0.42 o
   2   4   4          5.19          3.60         0.38 o
   3   4   4        112.44        116.96         2.54 o
   4   4   4          0.29          0.44         0.61 o
   5   4   4          5.21          6.32         0.76 o
   6   4   4          0.17          0.04         1.07 o
   7   4   4          0.36          0.27         1.08 o
   8   4   4          2.11          0.57         1.65 o
  -7   5   4          2.53          0.94         1.30 o
  -6   5   4         12.08          8.66         1.48 o
  -5   5   4          8.24          8.28         1.06 o
  -4   5   4          7.41         11.10         0.95 o
  -3   5   4         21.82         17.01         0.97 o
  -2   5   4         19.19         17.38         1.09 o
  -1   5   4          7.64          7.30         0.87 o
   0   5   4          7.42          5.98         0.74 o
   1   5   4        259.14        281.53         3.89 o
   2   5   4          2.43          1.54         0.45 o
   3   5   4          1.67          1.43         0.59 o
   4   5   4         52.38         45.24         2.98 o
   5   5   4          0.07          2.12         0.96 o
   6   5   4         39.95         42.76         3.10 o
   7   5   4          7.67          8.80         1.72 o
  -6   6   4          3.86          7.63         1.57 o
  -5   6   4          0.60          2.93         1.22 o
  -4   6   4          0.89          0.84         0.92 o
  -3   6   4          0.03         -0.30         0.87 o
  -2   6   4          0.00         -0.83         0.83 o
  -1   6   4          8.80          9.38         1.08 o
   0   6   4         42.10         41.99         1.95 o
   1   6   4         50.71         50.62         2.35 o
   2   6   4          0.18          1.16         0.98 o
   3   6   4          0.13          0.02         0.93 o
   4   6   4          3.74          3.33         1.08 o
   5   6   4          0.34          0.06         0.97 o
  -2   7   4          1.84         -0.07         1.46 o
  -1   7   4          0.96          0.41         1.09 o
   0   7   4          0.14          0.72         1.85 o
   1   7   4          0.54          1.38         1.15 o
   2   7   4          1.58          1.81         1.56 o
 -10   1   5          0.33         -1.11         2.34 o
  -9   1   5          0.08         -0.81         0.88 o
  -8   1   5          8.53          6.01         0.76 o
  -7   1   5         16.52         15.55         1.55 o
  -6   1   5          0.33         -0.36         0.36 o
  -5   1   5          0.00          0.12         0.49 o
  -4   1   5         46.58         45.57         1.26 o
  -3   1   5         49.01         45.83         1.15 o
  -2   1   5       1378.59       1271.48         8.06 o
  -1   1   5        396.39        403.37         4.31 o
   0   1   5          4.26          4.69         0.43 o
   1   1   5         66.07         56.66         0.95 o
   2   1   5          0.86          0.37         0.34 o
   3   1   5       2640.98       2862.93        16.47 o
   4   1   5        690.75        748.24         6.03 o
   5   1   5         41.10         45.82         1.19 o
   6   1   5          2.83          3.05         0.50 o
   7   1   5          1.76          3.01         0.66 o
   8   1   5          0.08          1.02         0.87 o
   9   1   5          1.15          4.25         1.88 o
  10   1   5          0.04          1.10         1.82 o
 -10   2   5          0.00         -0.13         1.38 o
  -9   2   5         22.43         27.83         2.62 o
  -8   2   5          6.93          8.05         1.23 o
  -7   2   5          0.54         -0.32         0.59 o
  -6   2   5         30.93         26.90         1.32 o
  -5   2   5          9.38          7.07         0.61 o
  -4   2   5        393.37        398.64         4.03 o
  -3   2   5        421.88        424.97         4.31 o
  -2   2   5        270.68        285.23         3.63 o
  -1   2   5        611.13        672.19         4.58 o
   0   2   5        383.60        387.23         3.79 o
   1   2   5          9.54          9.04         0.50 o
   2   2   5         29.81         31.00         1.03 o
   3   2   5         36.14         31.53         0.95 o
   4   2   5        482.73        500.30         4.03 o
   5   2   5         11.53         11.46         0.72 o
   6   2   5          1.41          1.79         0.60 o
   7   2   5          0.20          0.39         0.51 o
   8   2   5         10.72          9.53         1.31 o
   9   2   5          1.86          3.11         1.25 o
  -9   3   5          0.66          1.61         1.22 o
  -8   3   5          6.60          5.49         1.21 o
  -7   3   5         15.75         16.84         1.20 o
  -6   3   5          5.13          6.18         0.72 o
  -5   3   5          3.96          5.38         0.65 o
  -4   3   5         97.21        105.68         1.74 o
  -3   3   5         15.64         12.85         0.61 o
  -2   3   5         31.47         34.35         1.03 o
  -1   3   5        646.54        686.58         6.64 o
   0   3   5          0.53          1.45         0.35 o
   1   3   5        205.67        211.48         2.25 o
   2   3   5         25.13         29.40         1.08 o
   3   3   5         28.62         25.10         1.02 o
   4   3   5         39.26         39.32         1.35 o
   5   3   5         18.00         18.08         1.20 o
   6   3   5         53.34         39.18         2.91 o
   7   3   5          2.00          0.75         0.93 o
   8   3   5          0.29         -0.36         1.09 o
   9   3   5          0.06         -0.58         1.11 o
  -8   4   5          0.40         -0.01         1.31 o
  -7   4   5          0.66          1.90         1.10 o
  -6   4   5         25.08         23.13         1.54 o
  -5   4   5        248.09        262.98         4.03 o
  -4   4   5         62.50         71.43         1.92 o
  -3   4   5         40.59         43.05         1.34 o
  -2   4   5          0.06         -0.27         0.41 o
  -1   4   5         14.03         16.48         0.83 o
   0   4   5         16.48         16.64         0.75 o
   1   4   5          1.23          0.65         0.33 o
   2   4   5         59.84         57.71         1.60 o
   3   4   5        156.80        168.41         3.29 o
   4   4   5         40.09         39.17         1.74 o
   5   4   5          0.29          0.45         0.66 o
   6   4   5         55.91         57.89         3.03 o
   7   4   5          5.32          3.99         1.13 o
   8   4   5          0.20         -1.20         1.54 o
  -7   5   5          0.17          0.87         1.30 o
  -6   5   5          4.12          4.19         1.16 o
  -5   5   5         18.66         17.59         1.44 o
  -4   5   5          0.91          1.45         0.73 o
  -3   5   5         18.91         19.96         1.19 o
  -2   5   5          0.43          0.14         0.60 o
  -1   5   5          0.30          0.79         0.62 o
   0   5   5         91.59         93.84         2.65 o
   1   5   5         76.86         80.68         1.99 o
   2   5   5         69.92         63.44         2.16 o
   3   5   5          0.08         -0.09         0.44 o
   4   5   5          3.29          3.29         0.68 o
   5   5   5          6.68          5.05         1.20 o
   6   5   5         21.52         21.92         2.35 o
   7   5   5          0.08         -0.50         1.81 o
  -6   6   5          0.81         -1.55         1.55 o
  -5   6   5          0.76          1.81         0.96 o
  -4   6   5          0.01         -0.18         1.20 o
  -3   6   5          3.59          2.74         0.81 o
  -2   6   5          3.38          4.37         1.15 o
  -1   6   5          2.88          2.74         1.23 o
   0   6   5          0.11          0.80         0.74 o
   1   6   5         34.81         33.36         1.92 o
   2   6   5          8.22          7.90         1.03 o
   3   6   5          0.08         -0.34         0.89 o
   4   6   5          1.89          2.12         1.28 o
   5   6   5          8.32         11.03         1.84 o
  -2   7   5          0.00         -1.24         1.24 o
  -1   7   5          4.85          3.87         1.34 o
   0   7   5          2.49          0.10         1.50 o
   1   7   5          2.15          1.92         1.34 o
   2   7   5          3.66          3.48         1.23 o
 -10   0   6          0.49          0.89         2.88 o
  -9   0   6         14.85         12.46         1.80 o
  -8   0   6         22.72         18.24         2.53 o
  -7   0   6          7.02          5.96         1.41 o
  -6   0   6          1.00          1.30         0.64 o
  -5   0   6         21.88         22.31         1.75 o
  -4   0   6        720.65        754.52        13.41 o
  -3   0   6         78.06         71.28         2.24 o
  -2   0   6        875.38        829.49        10.08 o
  -1   0   6          1.68          2.33         0.67 o
   0   0   6       1123.46       1073.41        10.20 o
   1   0   6       2090.73       1932.22        13.49 o
   2   0   6         13.13         15.90         1.01 o
   3   0   6       1219.38       1225.02        11.60 o
   4   0   6          0.99          1.05         0.57 o
   5   0   6        192.12        208.65         3.69 o
   6   0   6         10.44         10.11         1.48 o
   7   0   6         90.20         87.67         4.00 o
   8   0   6        111.19        138.58         6.18 o
   9   0   6          3.29          2.59         3.45 o
  10   0   6          0.08         -0.01         3.71 o
 -10   1   6          0.02         -1.74         1.98 o
  -9   1   6          7.75          8.12         1.33 o
  -8   1   6          3.13          1.31         0.60 o
  -7   1   6          3.23          1.92         1.18 o
  -6   1   6          0.59          0.78         0.42 o
  -5   1   6         19.79         17.61         1.01 o
  -4   1   6       2293.82       2334.95        16.08 o
  -3   1   6       1056.41        996.95         5.94 o
  -2   1   6         14.91         11.45         0.66 o
  -1   1   6          5.58          8.09         0.47 o
   0   1   6        216.16        197.28         3.06 o
   1   1   6        203.01        190.92         2.18 o
   2   1   6          4.70          3.03         0.36 o
   3   1   6        118.72        115.06         1.94 o
   4   1   6         59.41         57.90         1.44 o
   5   1   6         93.23         98.39         1.72 o
   6   1   6         27.53         25.81         1.13 o
   7   1   6          0.38          0.36         0.58 o
   8   1   6         48.85         52.69         2.75 o
   9   1   6         66.94         83.61         5.22 o
  10   1   6          3.84          1.01         3.98 o
 -10   2   6          3.25          4.07         1.46 o
  -9   2   6          4.65          6.45         1.44 o
  -8   2   6          3.27          1.88         0.76 o
  -7   2   6          0.99          0.32         0.61 o
  -6   2   6        106.90        106.01         3.48 o
  -5   2   6          0.24         -0.20         0.29 o
  -4   2   6        292.99        274.60         3.27 o
  -3   2   6        278.08        291.23         3.03 o
  -2   2   6        307.23        292.62         3.21 o
  -1   2   6         55.11         59.86         1.32 o
   0   2   6        116.34        119.94         1.96 o
   1   2   6        564.69        627.10         3.94 o
   2   2   6       2005.07       2160.72        13.01 o
   3   2   6        529.61        566.46         5.00 o
   4   2   6         11.79         15.43         0.67 o
   5   2   6          3.66          3.60         0.47 o
   6   2   6          2.09          0.99         0.56 o
   7   2   6          3.93          2.87         0.71 o
   8   2   6         10.94          8.98         1.35 o
   9   2   6          0.23         -0.20         1.87 o
  -9   3   6          2.25          1.65         1.13 o
  -8   3   6          2.33          1.86         1.14 o
  -7   3   6         17.44         12.56         1.04 o
  -6   3   6         26.82         26.92         1.51 o
  -5   3   6         22.89         24.05         1.05 o
  -4   3   6          1.21          1.42         0.37 o
  -3   3   6          7.50          6.10         0.45 o
  -2   3   6        160.26        175.15         2.26 o
  -1   3   6        673.08        767.54         7.93 o
   0   3   6          0.00         -0.23         0.29 o
   1   3   6        235.75        262.84         2.64 o
   2   3   6          3.01          3.88         0.50 o
   3   3   6         10.68          8.56         0.68 o
   4   3   6          3.49          4.43         0.53 o
   5   3   6          1.99          2.56         0.68 o
   7   3   6          1.61          0.22         0.87 o
   8   3   6          5.75          4.69         1.23 o
   9   3   6          0.22         -1.27         1.27 o
  -8   4   6          0.80          1.55         1.27 o
  -7   4   6         22.75         20.37         2.16 o
  -6   4   6         53.74         55.62         2.68 o
  -5   4   6          0.00          2.10         0.75 o
  -4   4   6         18.57         18.63         0.96 o
  -3   4   6          0.01         -0.35         0.42 o
  -2   4   6          3.72          3.86         0.48 o
  -1   4   6          6.74          6.39         0.48 o
   0   4   6         19.16         18.79         0.80 o
   1   4   6         78.79         79.47         1.78 o
   2   4   6          0.73          1.80         0.55 o
   3   4   6          8.45          7.49         0.93 o
   4   4   6          1.97          2.58         0.77 o
   5   4   6         27.58         33.23         1.65 o
   6   4   6          0.50          1.00         1.10 o
   7   4   6          0.00         -1.11         1.11 o
   8   4   6          0.04         -0.96         1.45 o
  -7   5   6          3.55          3.62         1.44 o
  -6   5   6          2.06          3.33         1.11 o
  -5   5   6          3.89          4.67         0.91 o
  -4   5   6          0.03          0.51         0.73 o
  -3   5   6         11.43          9.46         0.89 o
  -2   5   6          9.31          8.38         0.79 o
  -1   5   6         80.68         85.86         2.43 o
   0   5   6        181.30        181.34         3.86 o
   1   5   6         75.96         70.04         1.79 o
   2   5   6         43.69         43.75         1.67 o
   3   5   6          5.47          4.32         0.67 o
   4   5   6          0.78          0.21         0.71 o
   5   5   6          0.04          0.83         1.04 o
   6   5   6          5.16          6.58         1.67 o
   7   5   6          1.42          2.04         1.73 o
  -5   6   6          1.20         -0.11         1.13 o
  -4   6   6          0.46          0.83         0.80 o
  -3   6   6          0.71          0.45         0.82 o
  -2   6   6          0.82          1.52         0.88 o
  -1   6   6          9.70         11.10         1.41 o
   0   6   6          0.15          1.33         0.76 o
   1   6   6          0.75          1.01         0.85 o
   2   6   6          0.29         -0.27         0.87 o
   3   6   6          2.93          2.14         0.96 o
   4   6   6          0.47          2.53         1.04 o
   5   6   6          2.85          5.43         1.36 o
  -2   7   6          0.53         -0.36         1.42 o
  -1   7   6          1.03         -1.37         1.37 o
   0   7   6          0.57         -1.39         1.39 o
   1   7   6          3.55          0.21         1.10 o
 -10   1   7          0.74          1.66         1.75 o
  -9   1   7          0.85          0.80         1.18 o
  -8   1   7          0.20         -0.55         0.56 o
  -7   1   7          1.51          1.18         0.59 o
  -6   1   7          2.97          2.72         0.59 o
  -5   1   7        122.41        131.23         2.59 o
  -4   1   7       1718.63       1611.87         8.06 o
  -3   1   7          7.14         11.09         0.69 o
  -2   1   7       1049.57        981.82         5.43 o
  -1   1   7         93.33         93.68         1.62 o
   0   1   7        468.02        452.08         4.97 o
   1   1   7        236.25        212.90         2.14 o
   2   1   7         35.78         30.96         0.87 o
   3   1   7        324.48        307.67         2.91 o
   4   1   7        187.84        185.09         2.31 o
   5   1   7          0.02          0.08         0.25 o
   6   1   7          7.94          6.67         0.76 o
   7   1   7         88.37         95.11         2.74 o
   8   1   7          3.06          3.85         1.39 o
   9   1   7         11.90         10.39         2.59 o
 -10   2   7          0.08         -0.35         1.50 o
  -9   2   7          6.33          4.69         1.48 o
  -8   2   7          5.01          2.64         0.98 o
  -7   2   7          5.13          5.94         0.85 o
  -6   2   7        118.70        118.36         3.08 o
  -5   2   7         53.13         51.75         1.61 o
  -4   2   7        211.21        214.16         2.98 o
  -3   2   7         53.17         44.64         1.27 o
  -2   2   7         17.59         17.55         0.74 o
  -1   2   7        395.47        412.78         5.02 o
   0   2   7         28.72         27.14         0.97 o
   1   2   7       1349.51       1450.63        10.28 o
   2   2   7          8.94          6.78         0.59 o
   3   2   7          5.82          6.79         0.60 o
   4   2   7        107.25        119.81         2.33 o
   5   2   7         15.08         15.14         0.90 o
   6   2   7         10.63         10.64         0.92 o
   7   2   7          4.58          4.89         0.77 o
   8   2   7          7.42          6.46         2.30 o
   9   2   7          6.32          7.47         1.97 o
  -9   3   7          5.58          3.55         1.58 o
  -8   3   7          0.78          0.45         1.00 o
  -6   3   7        129.68        144.82         3.64 o
  -5   3   7          0.64          0.67         0.44 o
  -4   3   7          0.40          0.07         0.40 o
  -3   3   7         14.33         12.00         0.63 o
  -2   3   7         70.06         80.16         1.64 o
  -1   3   7          0.09          0.34         0.31 o
   0   3   7         22.58         25.26         0.95 o
   1   3   7         72.72         74.14         1.40 o
   2   3   7        475.24        505.62         4.19 o
   3   3   7         63.74         71.02         1.59 o
   4   3   7         11.29         12.30         0.80 o
   5   3   7          0.05          0.00         0.58 o
   6   3   7         25.92         20.41         1.33 o
   7   3   7          0.00         -0.81         0.81 o
   8   3   7          1.34          2.26         1.40 o
   9   3   7          0.69          1.94         1.25 o
  -8   4   7          0.00         -0.08         1.07 o
  -7   4   7         23.67         24.86         2.39 o
  -6   4   7          3.71          5.23         0.87 o
  -5   4   7          0.11         -0.32         0.65 o
  -4   4   7          2.52          2.42         0.50 o
  -3   4   7          0.19          0.53         0.43 o
  -2   4   7         12.64         12.23         0.75 o
  -1   4   7         24.96         26.15         1.01 o
   0   4   7          0.63          0.74         0.36 o
   1   4   7        123.54        128.32         2.29 o
   2   4   7         44.24         48.48         1.73 o
   3   4   7          0.47         -0.40         0.70 o
   4   4   7        328.39        356.56         5.53 o
   5   4   7         66.35         65.37         2.42 o
   6   4   7          0.22          0.90         1.29 o
   7   4   7          2.48          0.47         1.24 o
   8   4   7          0.40          0.50         1.34 o
  -7   5   7          1.97          5.41         1.70 o
  -6   5   7          8.98          7.28         1.54 o
  -5   5   7          3.85          2.56         0.90 o
  -4   5   7          0.37         -0.13         0.75 o
  -3   5   7          0.68         -0.54         0.61 o
  -2   5   7          0.54         -0.13         0.69 o
  -1   5   7         28.89         23.13         1.29 o
   0   5   7          7.84          6.00         0.69 o
   1   5   7         33.65         32.87         1.23 o
   2   5   7          0.41          0.11         0.56 o
   3   5   7         13.75         14.40         1.11 o
   4   5   7         16.54         19.10         1.70 o
   5   5   7         18.95         16.06         1.78 o
   6   5   7          0.19          0.94         1.28 o
   7   5   7          0.66         -0.60         1.30 o
  -5   6   7          1.42          1.02         1.24 o
  -4   6   7          0.19          0.65         1.05 o
  -3   6   7          2.66          2.71         0.99 o
  -2   6   7         31.21         31.09         2.26 o
  -1   6   7         55.58         60.24         2.89 o
   0   6   7         10.18         11.10         1.19 o
   1   6   7         11.51          7.40         1.31 o
   2   6   7          0.02         -1.04         1.04 o
   3   6   7          3.60          5.15         1.12 o
   4   6   7          5.69          5.31         1.49 o
   5   6   7          0.03         -1.50         1.50 o
  -1   7   7          0.64          0.17         1.25 o
   0   7   7          1.69         -0.35         1.08 o
   1   7   7          0.32         -1.12         1.12 o
 -10   0   8          3.00          3.51         3.70 o
  -9   0   8          5.77          4.21         1.98 o
  -8   0   8         10.45          9.73         2.03 o
  -7   0   8         25.92         29.41         3.00 o
  -6   0   8         73.30         77.69         4.30 o
  -5   0   8         49.04         52.55         2.20 o
  -4   0   8        833.70        885.99         8.47 o
  -3   0   8        180.44        170.10         3.30 o
  -2   0   8         40.11         38.95         1.53 o
  -1   0   8        782.71        703.31        13.42 o
   0   0   8        178.53        169.79         4.18 o
   1   0   8       2739.49       2750.56        17.92 o
   2   0   8        340.71        370.10         4.77 o
   3   0   8         98.44         94.07         2.49 o
   4   0   8        256.40        261.89         4.75 o
   5   0   8         55.24         50.70         2.00 o
   6   0   8         68.56         71.58         2.81 o
   7   0   8        564.92        609.65        10.92 o
   8   0   8          0.58          0.26         1.32 o
   9   0   8          3.86          4.96        10.10 o
 -10   1   8          0.14         -0.45         1.64 o
  -9   1   8          2.99          0.83         1.02 o
  -8   1   8          3.86          2.69         0.89 o
  -7   1   8          0.24          0.25         0.57 o
  -6   1   8         17.35         15.38         0.96 o
  -4   1   8       1130.07       1148.61         7.78 o
  -3   1   8        284.09        256.22         3.23 o
  -2   1   8         35.21         28.70         0.85 o
  -1   1   8        129.95        130.53         1.92 o
   0   1   8        863.79        862.67         7.65 o
   1   1   8          1.09          1.66         0.34 o
   2   1   8        188.06        200.78         2.19 o
   3   1   8        351.04        377.09         3.71 o
   4   1   8        101.83        102.98         1.92 o
   5   1   8          3.70          2.17         0.32 o
   6   1   8        134.65        132.20         3.40 o
   7   1   8         10.11         10.08         0.98 o
   8   1   8          2.34          1.20         1.11 o
   9   1   8         28.23         30.91         3.07 o
 -10   2   8          0.46         -0.05         1.40 o
  -9   2   8          5.36          5.85         1.54 o
  -8   2   8          0.26          0.71         1.11 o
  -7   2   8          4.93          4.51         0.96 o
  -6   2   8         80.71         66.65         2.02 o
  -5   2   8          9.23          9.14         0.78 o
  -4   2   8        149.09        153.24         2.70 o
  -3   2   8        275.94        303.63         3.27 o
  -2   2   8          0.71         -0.24         0.36 o
  -1   2   8         91.33         90.85         1.84 o
   0   2   8        475.50        509.69         4.62 o
   1   2   8        311.74        361.30         3.39 o
   2   2   8         17.80         18.67         0.82 o
   3   2   8        313.69        335.66         3.64 o
   4   2   8         26.77         24.18         0.99 o
   5   2   8         28.06         27.24         1.03 o
   6   2   8          7.20          5.64         0.66 o
   7   2   8         23.51         26.35         1.80 o
   8   2   8          1.69          2.79         1.32 o
   9   2   8         15.16         20.10         2.40 o
  -9   3   8          3.67          4.55         1.93 o
  -8   3   8         38.73         36.76         2.59 o
  -7   3   8         12.74         13.07         1.34 o
  -6   3   8         18.54         12.35         1.27 o
  -5   3   8         34.65         42.51         1.64 o
  -4   3   8         28.13         29.87         1.29 o
  -3   3   8          5.98          5.21         0.48 o
  -2   3   8         38.38         36.72         1.19 o
  -1   3   8          0.03         -0.18         0.44 o
   0   3   8         81.20         88.13         1.82 o
   2   3   8          3.29          1.52         0.41 o
   3   3   8        104.33        103.31         1.99 o
   4   3   8         63.82         63.62         2.00 o
   5   3   8          3.11          4.40         0.72 o
   6   3   8         28.80         24.95         1.71 o
   7   3   8          0.31          2.66         1.27 o
   8   3   8          1.99          3.91         1.70 o
  -8   4   8          4.45          1.89         1.39 o
  -7   4   8          0.03          0.03         1.05 o
  -6   4   8          1.83          1.33         1.04 o
  -5   4   8          0.32          0.20         0.49 o
  -4   4   8          0.39          0.08         0.40 o
  -3   4   8          5.45          4.46         0.60 o
  -2   4   8          1.48          1.48         0.30 o
  -1   4   8         35.18         35.05         1.18 o
   0   4   8          0.01          0.46         0.36 o
   1   4   8         12.27         11.45         0.72 o
   2   4   8          9.11          8.53         0.81 o
   3   4   8         27.74         28.31         1.33 o
   4   4   8         30.98         33.29         1.79 o
   5   4   8          1.24          1.54         0.78 o
   6   4   8          0.52          1.46         1.44 o
   7   4   8          0.01         -1.54         1.54 o
   8   4   8          0.07         -1.40         1.40 o
  -7   5   8          0.25          1.10         1.41 o
  -6   5   8          0.00          0.55         1.07 o
  -5   5   8         17.32         18.43         1.58 o
  -4   5   8         11.75         11.11         1.29 o
  -3   5   8          0.33         -0.06         0.71 o
  -2   5   8          2.57          2.53         0.70 o
   0   5   8          0.17          0.31         0.48 o
   1   5   8          2.60          3.92         0.54 o
   2   5   8         86.51         85.45         2.36 o
   3   5   8          5.04          6.17         1.01 o
   4   5   8         44.10         49.55         2.61 o
   5   5   8          6.00          8.62         1.60 o
   6   5   8          0.05          1.04         1.52 o
  -5   6   8          0.29          0.54         1.26 o
  -4   6   8          0.12         -0.21         1.00 o
  -3   6   8          4.38          5.30         1.13 o
  -2   6   8         23.91         27.49         2.10 o
  -1   6   8         71.92         74.28         3.25 o
   0   6   8          3.15          2.52         1.08 o
   1   6   8          0.47         -1.00         1.00 o
   2   6   8          0.03          0.02         1.14 o
   3   6   8          0.71          0.23         0.96 o
   4   6   8          5.52          4.17         1.50 o
   5   6   8          0.06          2.52         1.18 o
  -1   7   8          0.70          2.37         1.46 o
   0   7   8          0.09          1.44         1.09 o
 -10   1   9          0.77         -1.79         1.79 o
  -9   1   9          1.23          1.31         1.10 o
  -8   1   9          0.07          0.48         0.54 o
  -7   1   9          0.61          0.61         0.77 o
  -6   1   9          9.44          9.33         0.65 o
  -5   1   9         25.84         27.78         1.21 o
  -4   1   9        388.05        360.34         3.91 o
  -3   1   9         49.36         47.73         1.44 o
  -2   1   9        132.68        125.68         2.25 o
  -1   1   9        205.95        211.09         2.33 o
   0   1   9        227.72        226.90         2.49 o
   1   1   9        888.96        957.85         7.56 o
   2   1   9       1246.99       1391.90        11.36 o
   4   1   9         29.26         28.55         1.01 o
   5   1   9         49.36         50.91         1.55 o
   6   1   9         57.66         59.54         1.99 o
   7   1   9          0.13          0.39         0.64 o
   8   1   9          5.46          5.54         1.50 o
   9   1   9          9.77         12.44         2.17 o
 -10   2   9          1.05          0.61         1.69 o
  -9   2   9          0.74          0.36         1.26 o
  -8   2   9          2.94          3.95         1.24 o
  -7   2   9          9.54          9.15         1.16 o
  -6   2   9        157.06        157.01         3.30 o
  -4   2   9         72.27         80.25         2.03 o
  -3   2   9        477.97        538.04         4.32 o
  -2   2   9         68.02         64.84         1.41 o
  -1   2   9          3.68          3.99         0.52 o
   0   2   9        112.73        116.94         2.11 o
   1   2   9         50.61         53.31         1.24 o
   2   2   9        349.32        360.69         4.89 o
   3   2   9          0.06         -0.33         0.33 o
   4   2   9          9.27         10.57         0.66 o
   5   2   9          3.31          1.69         0.42 o
   6   2   9         72.95         66.78         2.15 o
   7   2   9          6.37          4.58         0.97 o
   8   2   9         23.47         23.18         3.48 o
   9   2   9         10.62         11.04         2.14 o
  -9   3   9          2.44          4.02         1.23 o
  -8   3   9          0.62          1.81         1.03 o
  -7   3   9          8.03          8.01         1.35 o
  -6   3   9          0.91          1.84         0.88 o
  -5   3   9          3.70          1.86         0.76 o
  -4   3   9          0.92          1.21         0.53 o
  -3   3   9         44.30         41.83         1.18 o
  -2   3   9         25.39         26.17         0.99 o
  -1   3   9        280.20        285.32         3.67 o
   0   3   9         73.96         74.48         1.72 o
   1   3   9         26.54         29.64         1.03 o
   2   3   9         21.06         20.47         0.89 o
   3   3   9         67.99         66.95         1.75 o
   4   3   9         46.88         44.41         1.74 o
   5   3   9         27.62         28.14         1.47 o
   6   3   9         11.73          9.86         1.48 o
   7   3   9          0.62          1.26         1.25 o
   8   3   9          2.61          5.46         1.59 o
  -8   4   9          7.04          6.41         1.44 o
  -7   4   9         29.47         27.85         2.50 o
  -6   4   9         11.37         12.79         1.45 o
  -5   4   9         10.74         10.20         0.86 o
  -4   4   9          4.35          4.06         0.54 o
  -3   4   9          8.71          6.91         0.63 o
  -2   4   9          4.43          3.64         0.54 o
  -1   4   9         46.11         48.84         1.61 o
   0   4   9         43.35         42.37         1.54 o
   1   4   9        116.95        127.12         2.55 o
   2   4   9         13.76         12.51         0.81 o
   3   4   9         17.18         16.37         1.09 o
   4   4   9         78.67         74.92         2.40 o
   5   4   9         17.70         12.93         1.21 o
   6   4   9          1.18         -0.21         1.34 o
   7   4   9          0.17         -1.42         1.42 o
  -7   5   9          4.98          5.05         2.04 o
  -6   5   9          0.84          1.65         1.17 o
  -5   5   9          4.85          4.92         1.00 o
  -4   5   9          2.61          2.51         0.91 o
  -3   5   9          0.70          0.99         0.98 o
  -2   5   9         20.27         24.50         1.59 o
  -1   5   9         11.20         12.01         0.85 o
   0   5   9         44.51         40.71         1.30 o
   1   5   9          1.33          1.35         0.42 o
   2   5   9          0.85          0.87         0.56 o
   3   5   9          9.87          8.03         1.02 o
   4   5   9         70.19         68.67         3.10 o
   5   5   9          0.36          0.79         1.20 o
   6   5   9          0.98          0.18         1.26 o
  -5   6   9          0.15          0.67         1.66 o
  -4   6   9          0.02         -0.21         1.02 o
  -3   6   9          3.11          2.16         1.29 o
  -2   6   9          1.89          5.17         1.61 o
  -1   6   9         12.05         11.31         1.45 o
   0   6   9         20.45         23.67         1.93 o
   1   6   9          0.18          0.11         1.12 o
   2   6   9          2.63          2.49         0.89 o
   3   6   9          0.47         -0.01         1.08 o
   4   6   9          0.49         -0.28         1.97 o
 -10   0  10          1.97         -0.85         2.17 o
  -9   0  10          0.56          0.02         3.77 o
  -8   0  10          3.46          1.31         1.77 o
  -7   0  10          0.87         -0.19         0.98 o
  -6   0  10        160.54        170.34         4.88 o
  -5   0  10         21.09         20.21         1.75 o
  -4   0  10        159.29        171.33         3.82 o
  -3   0  10         79.05         79.42         2.22 o
  -2   0  10        833.57        814.52         6.84 o
  -1   0  10        484.81        506.88         7.14 o
   0   0  10         11.01         10.65         0.67 o
   1   0  10       1255.97       1264.32        10.02 o
   2   0  10        736.65        781.40        10.05 o
   3   0  10          4.39          4.33         0.72 o
   4   0  10          2.54          2.32         0.69 o
   5   0  10          7.00          4.79         0.77 o
   6   0  10        336.32        388.85         9.57 o
   7   0  10        153.62        181.54         4.86 o
   8   0  10          4.03          4.47         1.65 o
   9   0  10          4.42          4.46         2.90 o
 -10   1  10          0.44          0.59         1.88 o
  -9   1  10          0.04         -0.17         1.19 o
  -8   1  10          0.06         -0.18         0.73 o
  -7   1  10          0.66          0.47         0.58 o
  -6   1  10        148.41        160.07         3.55 o
  -5   1  10        156.35        154.04         2.86 o
  -4   1  10          7.14          7.00         0.73 o
  -3   1  10         21.76         25.72         1.06 o
  -2   1  10          1.81          1.37         0.34 o
  -1   1  10          0.59          0.45         0.32 o
   0   1  10         89.75         80.16         1.88 o
   1   1  10        691.22        736.03         4.96 o
   2   1  10         90.06         77.69         1.64 o
   3   1  10         65.05         59.49         1.58 o
   4   1  10         21.50         22.15         0.89 o
   5   1  10         32.87         33.78         1.33 o
   6   1  10         35.58         37.08         1.42 o
   7   1  10        143.08        152.64         3.87 o
   8   1  10         13.98         15.50         2.11 o
   9   1  10          5.27          6.21         1.85 o
  -9   2  10          1.15         -1.34         1.43 o
  -8   2  10         17.38         19.92         2.02 o
  -7   2  10          2.71          1.17         0.76 o
  -6   2  10        178.53        187.82         3.85 o
  -5   2  10          4.95          6.55         0.86 o
  -4   2  10          0.91          1.38         0.47 o
  -3   2  10         34.83         34.21         1.20 o
  -2   2  10         35.31         44.74         1.17 o
  -1   2  10         22.20         23.77         0.92 o
   0   2  10        212.76        234.34         4.16 o
   1   2  10        208.05        191.37         3.70 o
   2   2  10         34.13         28.34         1.08 o
   3   2  10         22.91         26.92         0.94 o
   4   2  10          8.72          7.30         0.61 o
   5   2  10          9.07          9.34         0.73 o
   6   2  10         23.07         18.37         1.21 o
   7   2  10          2.74          1.86         0.92 o
   8   2  10          0.00          0.24         1.30 o
   9   2  10          2.17          2.09         1.71 o
  -9   3  10          3.97          4.79         1.39 o
  -8   3  10         15.35         15.47         1.78 o
  -7   3  10          9.93         11.09         1.48 o
  -6   3  10          9.94          9.88         0.93 o
  -5   3  10         11.85         12.71         1.09 o
  -4   3  10          5.37          2.89         0.57 o
  -3   3  10         47.88         48.18         1.36 o
  -2   3  10          2.92          2.44         0.43 o
  -1   3  10        156.89        179.15         2.89 o
   0   3  10          8.09          7.59         0.64 o
   1   3  10         77.92         83.91         1.77 o
   2   3  10         84.31         80.83         1.89 o
   3   3  10         26.35         26.89         1.17 o
   4   3  10          6.62          8.51         0.78 o
   5   3  10          2.49          1.87         0.61 o
   6   3  10         29.03         28.39         2.26 o
   7   3  10          1.25          1.92         1.57 o
   8   3  10          5.55          7.72         1.80 o
  -8   4  10          0.81          0.47         1.38 o
  -7   4  10          3.03          5.69         1.34 o
  -6   4  10          0.76          0.41         1.05 o
  -5   4  10          0.12          0.63         0.95 o
  -4   4  10          0.26          0.17         0.46 o
  -3   4  10          9.30          9.81         0.76 o
  -2   4  10          0.10          0.36         0.34 o
  -1   4  10          3.74          3.05         0.52 o
   0   4  10        101.46         93.41         2.29 o
   1   4  10          0.06         -0.15         0.56 o
   2   4  10         72.61         68.85         2.05 o
   3   4  10        108.39        123.98         2.91 o
   4   4  10         21.31         17.65         1.22 o
   5   4  10          0.16          0.41         0.86 o
   6   4  10          0.69          0.93         1.25 o
   7   4  10          0.11         -0.27         1.24 o
  -7   5  10          0.08         -0.82         1.44 o
  -6   5  10          0.12         -0.15         1.37 o
  -5   5  10          5.31          5.45         1.10 o
  -4   5  10          0.07         -0.04         0.89 o
  -3   5  10         34.25         38.27         2.21 o
  -2   5  10         80.19         88.24         2.94 o
  -1   5  10         89.61         86.29         2.74 o
   0   5  10          7.13          6.15         0.80 o
   1   5  10          0.85          0.51         0.62 o
   2   5  10          8.31          5.22         0.67 o
   3   5  10          0.00         -0.19         0.92 o
   4   5  10         26.87         27.80         2.25 o
   5   5  10         10.33         11.40         1.69 o
   6   5  10          3.38          5.96         1.53 o
  -5   6  10          0.35         -0.59         1.40 o
  -4   6  10          0.29          1.16         0.99 o
  -3   6  10          2.05          3.14         1.40 o
  -2   6  10          3.11          3.51         1.28 o
  -1   6  10          2.18          2.12         0.96 o
   0   6  10          1.23          1.50         0.84 o
   1   6  10          2.75          2.88         0.99 o
   2   6  10          2.17          1.46         1.12 o
   3   6  10          0.68          0.42         0.96 o
   4   6  10          7.49          8.00         1.71 o
 -10   1  11          0.57          2.01         1.64 o
  -9   1  11          0.41         -1.40         1.43 o
  -8   1  11          4.72          5.89         1.21 o
  -7   1  11         20.51         21.74         1.67 o
  -6   1  11         53.26         52.42         2.00 o
  -5   1  11          0.95          1.96         0.57 o
  -4   1  11         22.34         20.61         1.01 o
  -3   1  11          0.37          0.99         0.29 o
  -2   1  11          7.09          6.35         0.55 o
  -1   1  11         35.29         30.50         1.06 o
   0   1  11         20.72         21.61         0.77 o
   1   1  11        420.24        425.05         4.03 o
   2   1  11          2.41          1.77         0.42 o
   3   1  11        105.74         95.76         1.99 o
   4   1  11          0.39          1.45         0.48 o
   5   1  11        540.42        558.61         6.27 o
   6   1  11          6.98          7.92         0.70 o
   7   1  11         58.85         58.81         2.46 o
   8   1  11          0.42          2.46         1.11 o
   9   1  11          1.51          2.46         1.76 o
  -9   2  11          2.59          3.30         2.13 o
  -8   2  11          4.89          5.04         1.44 o
  -7   2  11          1.25         -0.05         1.01 o
  -6   2  11         22.99         23.23         1.56 o
  -5   2  11         34.20         25.09         1.49 o
  -4   2  11          0.01          0.27         0.47 o
  -3   2  11        102.93        106.86         2.09 o
  -2   2  11          1.34          1.50         0.40 o
  -1   2  11        282.96        288.00         3.63 o
   0   2  11         79.83         72.08         1.70 o
   1   2  11         42.22         40.06         1.20 o
   2   2  11        266.76        269.57         2.97 o
   3   2  11         57.11         55.99         1.39 o
   4   2  11         81.51         81.78         1.89 o
   5   2  11          0.75          1.73         0.68 o
   6   2  11          0.05         -0.17         0.36 o
   7   2  11          0.20          0.94         1.56 o
   8   2  11          0.19          1.37         2.09 o
  -9   3  11          2.92          3.05         1.77 o
  -8   3  11         35.05         35.13         2.64 o
  -7   3  11          0.07          0.53         0.93 o
  -6   3  11          0.00         -0.18         0.88 o
  -5   3  11          0.11         -0.17         0.76 o
  -4   3  11         11.16          7.65         0.76 o
  -3   3  11          3.67          3.84         0.49 o
  -2   3  11         23.88         25.03         1.03 o
  -1   3  11        161.77        183.46         2.91 o
   0   3  11        557.25        575.63         8.04 o
   1   3  11         19.43         20.25         1.02 o
   2   3  11         15.03         14.63         0.85 o
   3   3  11         36.11         35.72         1.38 o
   5   3  11          1.86          1.41         1.05 o
   6   3  11         11.00          9.13         1.38 o
   7   3  11          6.44          4.98         1.54 o
   8   3  11          1.86          2.02         1.38 o
  -8   4  11          3.84          4.04         1.20 o
  -7   4  11          2.05          1.69         1.24 o
  -6   4  11          0.74         -1.11         1.11 o
  -5   4  11          2.07          1.88         0.68 o
  -4   4  11          0.20         -0.29         0.67 o
  -3   4  11          6.61          5.04         0.60 o
  -2   4  11          1.95          1.93         0.59 o
  -1   4  11          0.29          0.57         0.70 o
   0   4  11         28.33         25.89         1.30 o
   1   4  11          5.03          6.61         0.72 o
   2   4  11        452.99        489.55         8.11 o
   3   4  11         81.01         70.40         2.51 o
   4   4  11          2.22          0.75         0.66 o
   5   4  11          0.72         -0.33         0.84 o
   6   4  11          5.11          3.58         1.17 o
   7   4  11          0.39          0.30         1.52 o
  -6   5  11          0.47          2.12         1.07 o
  -5   5  11          0.43          1.61         1.03 o
  -4   5  11          0.06         -0.98         0.98 o
  -3   5  11         14.39         10.72         1.28 o
  -2   5  11         10.63         11.73         1.22 o
  -1   5  11         13.54         13.57         1.19 o
   0   5  11          0.82         -0.68         0.84 o
   1   5  11          1.79          1.66         0.67 o
   2   5  11         14.87         14.63         1.49 o
   3   5  11          7.86          6.70         1.05 o
   4   5  11          0.42          2.23         1.18 o
   5   5  11          2.56          1.07         1.23 o
   6   5  11          0.77          0.96         1.49 o
  -4   6  11          5.35          6.26         1.36 o
  -3   6  11         19.46         25.75         2.11 o
  -2   6  11          1.61          1.04         1.15 o
  -1   6  11          2.09          2.22         1.01 o
   0   6  11          2.02          2.00         0.87 o
   2   6  11          2.42          2.29         1.18 o
   3   6  11          0.07         -1.12         1.12 o
   4   6  11          0.69         -1.15         1.26 o
 -10   0  12          0.52         -1.48         2.40 o
  -9   0  12          2.25          3.59         2.47 o
  -8   0  12         15.42         14.87         3.52 o
  -7   0  12         16.01         15.93         1.94 o
  -6   0  12          4.60          6.80         1.13 o
  -5   0  12         11.42         12.03         1.26 o
  -4   0  12         88.21         96.07         3.09 o
  -3   0  12         20.45         15.47         1.13 o
  -2   0  12        361.19        372.01         4.96 o
  -1   0  12       2540.65       2671.17        27.81 o
   0   0  12       1131.14       1240.83        14.41 o
   1   0  12          0.29          2.39         0.74 o
   2   0  12        247.13        256.10         5.42 o
   3   0  12          3.38          1.53         0.65 o
   4   0  12         81.26         81.02         2.66 o
   5   0  12        729.48        743.17         9.58 o
   6   0  12         47.50         50.43         2.66 o
   7   0  12         83.04         87.30         4.05 o
   8   0  12         10.54          9.38         1.69 o
   9   0  12          0.01         -0.57         2.09 o
  -9   1  12          0.36          1.68         1.23 o
  -8   1  12          0.43          1.27         1.27 o
  -7   1  12          5.11          4.93         0.92 o
  -6   1  12         90.57         94.30         2.65 o
  -5   1  12          3.62          5.19         0.69 o
  -4   1  12         11.65         10.04         0.79 o
  -3   1  12        105.05        112.86         1.95 o
  -2   1  12         20.80         18.69         0.84 o
  -1   1  12          0.00          0.11         0.35 o
   0   1  12        288.77        303.28         3.33 o
   1   1  12         13.51         13.20         0.65 o
   2   1  12         66.17         65.87         1.50 o
   3   1  12          7.29          8.63         0.68 o
   4   1  12        158.01        162.17         2.83 o
   5   1  12        210.85        217.99         3.87 o
   6   1  12          1.34          0.27         0.68 o
   7   1  12         68.84         76.24         3.14 o
   8   1  12          3.59          4.34         1.52 o
   9   1  12          0.01         -0.05         1.75 o
  -9   2  12          0.82          1.27         1.13 o
  -8   2  12          0.74          0.43         1.28 o
  -7   2  12          0.77          1.92         1.10 o
  -6   2  12         20.71         22.33         1.55 o
  -5   2  12         61.19         55.65         2.17 o
  -4   2  12          0.32          0.42         0.51 o
  -3   2  12          0.01          0.12         0.33 o
  -2   2  12        203.22        216.91         2.70 o
  -1   2  12         43.80         40.37         1.49 o
   0   2  12         42.42         41.89         1.28 o
   1   2  12        179.06        178.17         3.17 o
   2   2  12         32.50         30.74         1.00 o
   3   2  12         16.30         17.99         0.91 o
   4   2  12          9.21          8.66         0.86 o
   5   2  12        132.23        141.03         2.87 o
   6   2  12          0.36         -0.28         0.55 o
   7   2  12         10.51          9.17         1.51 o
   8   2  12          0.41          1.14         1.26 o
  -9   3  12          2.58          3.99         1.47 o
  -8   3  12          6.04          8.13         1.57 o
  -7   3  12         10.40         12.27         1.61 o
  -6   3  12          2.36          3.17         1.21 o
  -5   3  12          1.24          0.68         0.59 o
  -4   3  12          0.46          0.70         0.54 o
  -3   3  12          7.63          5.66         0.66 o
  -2   3  12         97.10        100.15         2.32 o
  -1   3  12          9.58          6.87         0.79 o
   0   3  12         15.92         15.51         1.06 o
   1   3  12         14.12         13.70         0.98 o
   2   3  12        118.40        117.32         2.95 o
   3   3  12         56.64         55.34         1.74 o
   4   3  12         80.81         67.61         2.36 o
   5   3  12          0.25          1.17         0.76 o
   6   3  12          0.09          0.32         1.03 o
   7   3  12         12.10         14.95         2.03 o
   8   3  12          0.00          1.31         1.37 o
  -8   4  12          0.45          0.06         1.28 o
  -7   4  12          2.01          1.88         1.16 o
  -6   4  12          0.09         -1.11         1.11 o
  -5   4  12          2.36          2.20         0.76 o
  -4   4  12          7.58          7.26         0.81 o
  -3   4  12         75.27         73.22         1.97 o
  -2   4  12          8.87          6.34         0.83 o
  -1   4  12          4.76          2.39         0.63 o
   0   4  12          5.92          4.35         0.75 o
   1   4  12         37.23         37.34         1.54 o
   2   4  12        125.12        127.85         3.33 o
   3   4  12          0.49         -0.25         0.74 o
   4   4  12          4.17          3.81         0.96 o
   5   4  12          0.78          0.54         1.16 o
   6   4  12          1.53          2.09         1.64 o
   7   4  12          4.10          3.99         1.82 o
  -6   5  12          1.09          0.12         0.98 o
  -5   5  12          0.85          0.57         0.94 o
  -4   5  12          4.65          3.51         0.98 o
  -3   5  12          6.26          3.23         0.95 o
  -2   5  12          0.09          0.47         0.96 o
  -1   5  12          0.05          0.41         0.78 o
   0   5  12          6.88          7.28         1.03 o
   1   5  12          0.03          0.44         0.82 o
   2   5  12          0.43          2.32         0.94 o
   3   5  12          0.00         -0.17         0.93 o
   4   5  12          0.59          1.32         1.00 o
   5   5  12          2.36          3.28         1.47 o
  -4   6  12          6.54         10.40         1.55 o
  -3   6  12         18.55         19.24         1.82 o
  -2   6  12          1.92          5.69         1.29 o
  -1   6  12          0.78         -0.11         1.23 o
   0   6  12          2.56          2.19         1.02 o
   1   6  12          6.06          8.35         1.39 o
   2   6  12          0.52          2.10         1.16 o
   3   6  12          3.56          4.95         1.30 o
  -9   1  13          0.02          1.15         1.18 o
  -8   1  13          3.28          3.68         1.36 o
  -7   1  13          1.18          1.22         0.89 o
  -6   1  13         20.97         20.60         1.38 o
  -5   1  13          0.09         -0.17         0.52 o
  -4   1  13         45.66         46.17         1.62 o
  -3   1  13         86.40         90.86         1.90 o
  -2   1  13         46.57         54.42         1.63 o
   0   1  13        103.92        115.94         2.14 o
   1   1  13          0.01         -0.08         0.35 o
   2   1  13         32.12         32.97         1.12 o
   3   1  13         62.24         62.64         1.74 o
   4   1  13        358.16        368.29         4.47 o
   5   1  13          1.07          1.48         0.63 o
   6   1  13         30.50         30.62         1.77 o
   7   1  13          6.74          5.93         1.06 o
   8   1  13          0.12         -1.09         1.25 o
  -9   2  13          2.24          3.18         1.34 o
  -8   2  13         19.64         17.36         2.34 o
  -7   2  13          4.34          2.52         1.23 o
  -6   2  13          4.11          4.63         0.87 o
  -5   2  13         68.42         66.41         2.14 o
  -4   2  13          5.35          6.88         0.72 o
  -3   2  13          0.12          0.01         0.31 o
  -2   2  13         63.54         66.42         1.65 o
  -1   2  13          0.80          0.64         0.32 o
   0   2  13          0.73          0.10         0.32 o
   1   2  13          0.84          1.58         0.49 o
   2   2  13         12.87          8.92         0.63 o
   3   2  13         16.96         15.91         0.92 o
   4   2  13         77.65         77.22         2.40 o
   5   2  13         10.36         11.78         1.06 o
   6   2  13         88.76         81.36         2.56 o
   7   2  13          3.72          6.18         1.52 o
   8   2  13          0.17          0.09         1.25 o
  -8   3  13          1.97          2.60         1.26 o
  -7   3  13          3.18          3.50         1.28 o
  -6   3  13          2.51          0.27         0.74 o
  -5   3  13          0.10          0.74         0.60 o
  -4   3  13          8.70          7.77         0.78 o
  -3   3  13         43.26         35.33         1.49 o
  -2   3  13          4.13          3.61         0.61 o
  -1   3  13         24.76         26.45         1.23 o
   0   3  13        212.24        228.57         3.59 o
   1   3  13        144.03        135.31         2.69 o
   2   3  13         42.38         32.79         1.75 o
   3   3  13         41.49         44.85         1.73 o
   4   3  13         30.20         26.73         1.43 o
   5   3  13          0.00          0.38         0.71 o
   6   3  13          1.89          2.77         1.71 o
   7   3  13          1.93          1.54         1.33 o
  -7   4  13          0.33         -1.21         1.21 o
  -6   4  13          0.68         -1.15         1.15 o
  -5   4  13          8.89         10.74         1.49 o
  -4   4  13          7.07          7.73         1.02 o
  -3   4  13         13.53         12.64         0.90 o
  -2   4  13          5.52          6.49         0.92 o
  -1   4  13         13.03         13.58         1.06 o
   0   4  13          0.52          1.19         0.60 o
   1   4  13         27.04         27.59         1.39 o
   2   4  13         14.33         18.14         1.53 o
   3   4  13          9.82          7.39         0.99 o
   4   4  13         12.06         12.15         1.49 o
   5   4  13          1.06          1.35         1.10 o
   6   4  13          1.81          3.46         2.30 o
  -6   5  13          0.14          0.20         1.26 o
  -5   5  13          2.84          3.56         1.17 o
  -4   5  13          4.83          4.85         1.08 o
  -3   5  13          0.18          0.48         1.04 o
  -2   5  13          5.14          4.71         1.22 o
  -1   5  13          0.83          1.35         0.81 o
   0   5  13          0.12         -0.60         0.94 o
   1   5  13          0.40          1.65         0.90 o
   2   5  13         64.49         62.87         3.02 o
   3   5  13          0.32          1.48         1.03 o
   4   5  13          0.12         -0.22         1.14 o
   5   5  13          0.11         -0.03         1.42 o
  -4   6  13          0.86          1.79         1.12 o
  -3   6  13          0.41          1.22         1.01 o
  -2   6  13          8.28         14.25         1.59 o
  -1   6  13          0.89          1.44         0.98 o
   0   6  13          8.61          7.99         1.26 o
   1   6  13          1.56          0.51         1.09 o
   2   6  13          0.02         -1.08         1.08 o
   3   6  13          0.02          0.36         1.05 o
  -9   0  14          0.40          5.54         3.17 o
  -8   0  14         23.65         28.08         3.97 o
  -7   0  14         11.50          7.73         1.49 o
  -6   0  14         16.04         17.70         1.82 o
  -5   0  14          9.14          9.52         1.12 o
  -4   0  14         27.19         23.22         2.23 o
  -3   0  14         10.13          7.63         0.70 o
  -2   0  14         24.51         26.08         1.31 o
  -1   0  14         29.71         23.19         2.06 o
   0   0  14        328.34        359.42         5.96 o
   1   0  14         18.86         15.72         1.09 o
   2   0  14         20.69         19.71         1.19 o
   3   0  14         44.67         41.69         2.21 o
   4   0  14        172.97        181.76         4.75 o
   5   0  14        570.16        636.28        10.14 o
   6   0  14         19.74         17.45         1.67 o
   7   0  14          5.88          4.99         1.43 o
   8   0  14          4.55          2.67         1.60 o
  -9   1  14          0.21          0.10         1.19 o
  -8   1  14          1.97          2.02         1.15 o
  -7   1  14         12.17         12.79         1.21 o
  -6   1  14          1.72          0.67         0.65 o
  -5   1  14          9.60         10.34         0.90 o
  -4   1  14         33.79         34.07         1.39 o
  -3   1  14         15.88         16.83         0.90 o
  -2   1  14          6.74          6.38         0.64 o
  -1   1  14        241.89        253.35         4.07 o
   0   1  14          9.41          7.84         0.67 o
   1   1  14          0.00         -0.18         0.46 o
   2   1  14          2.85          1.80         0.41 o
   3   1  14        148.67        143.07         2.74 o
   4   1  14          0.05          1.24         0.74 o
   5   1  14         32.52         34.57         1.74 o
   6   1  14          1.14          1.42         0.81 o
   7   1  14          5.87          4.30         1.28 o
   8   1  14          0.02          1.14         1.43 o
  -9   2  14          1.17          0.27         1.50 o
  -8   2  14         21.19         22.34         2.53 o
  -7   2  14          2.02         -0.22         1.26 o
  -6   2  14          0.09          0.69         0.90 o
  -5   2  14          4.62          5.35         0.73 o
  -4   2  14          0.05          0.65         0.47 o
  -3   2  14          0.00          0.87         0.38 o
  -2   2  14         32.92         32.35         1.23 o
  -1   2  14         10.29          9.76         0.64 o
   0   2  14         35.29         32.47         0.98 o
   1   2  14         18.13         15.12         0.81 o
   2   2  14          5.61          4.13         0.57 o
   3   2  14        272.51        275.47         3.78 o
   4   2  14         30.49         31.62         1.63 o
   5   2  14         25.60         21.59         1.36 o
   6   2  14          0.46          1.65         0.97 o
   7   2  14          0.14          1.87         1.15 o
   8   2  14          0.14          1.86         1.27 o
  -8   3  14          2.11          2.26         1.37 o
  -7   3  14          2.24          0.46         1.16 o
  -6   3  14          0.05         -1.17         1.17 o
  -5   3  14          0.15         -0.44         0.93 o
  -4   3  14          0.26         -0.17         0.52 o
  -3   3  14         32.48         29.35         1.07 o
  -2   3  14         29.60         24.16         1.04 o
  -1   3  14         76.72         77.65         2.09 o
   0   3  14        271.81        290.27         4.07 o
   1   3  14        114.68        113.16         2.53 o
   2   3  14         82.42         82.35         2.25 o
   3   3  14          0.00         -0.37         0.53 o
   4   3  14          7.99          7.46         1.00 o
   5   3  14          1.88          0.92         1.14 o
   6   3  14          2.87          2.19         1.22 o
   7   3  14          2.77          2.71         1.13 o
  -7   4  14          0.28          1.55         1.44 o
  -6   4  14          1.24         -0.38         1.14 o
  -5   4  14          0.37          1.26         0.95 o
  -4   4  14          2.34          2.84         1.00 o
  -3   4  14          0.22          0.15         0.72 o
  -2   4  14         84.35         81.14         2.57 o
  -1   4  14          3.65          2.93         0.67 o
   0   4  14         58.96         56.09         2.01 o
   1   4  14         58.78         65.37         2.22 o
   2   4  14         28.78         30.97         1.89 o
   3   4  14          2.31          3.08         1.09 o
   4   4  14          7.47          5.96         1.23 o
   5   4  14          0.09         -1.31         1.31 o
   6   4  14          0.00         -0.89         1.30 o
  -6   5  14          0.00         -0.45         1.12 o
  -5   5  14          8.14          8.24         1.67 o
  -4   5  14         11.57         11.12         1.40 o
  -3   5  14         15.33         13.18         1.59 o
  -2   5  14          0.38          0.43         0.89 o
  -1   5  14          0.13          0.39         0.86 o
   0   5  14          5.78          4.52         0.97 o
   1   5  14          0.24          1.33         0.90 o
   2   5  14         10.96         12.34         1.52 o
   3   5  14         18.60         21.83         2.08 o
   4   5  14          1.92          3.16         1.53 o
   5   5  14          0.88          3.79         1.53 o
  -3   6  14          2.77          4.92         1.23 o
  -2   6  14          0.08          0.95         1.11 o
  -1   6  14          1.03          1.27         1.40 o
   0   6  14          2.48          3.60         1.06 o
   1   6  14          0.36          1.43         1.02 o
   2   6  14          0.13          0.58         1.08 o
  -9   1  15          2.77          3.92         1.19 o
  -8   1  15          0.13          0.67         1.22 o
  -7   1  15          0.75          1.14         0.84 o
  -6   1  15          0.77          0.64         0.59 o
  -5   1  15          0.12         -0.05         0.52 o
  -4   1  15          1.87          2.16         0.59 o
  -3   1  15         12.60         10.02         0.84 o
  -2   1  15         24.22         22.97         1.05 o
  -1   1  15        117.91        124.70         2.77 o
   0   1  15        126.36        121.32         2.78 o
   1   1  15         81.53         79.78         1.72 o
   2   1  15          2.39          1.86         0.43 o
   3   1  15        444.51        461.43         5.52 o
   4   1  15          0.53         -0.38         0.69 o
   5   1  15         78.81         64.17         2.42 o
   6   1  15          8.13          8.25         1.44 o
   7   1  15         10.80         12.26         1.57 o
   8   1  15          0.34          0.79         1.34 o
  -9   2  15          0.02          2.11         1.47 o
  -8   2  15          0.47         -1.40         1.45 o
  -7   2  15          1.74         -0.95         1.16 o
  -6   2  15          1.64          3.27         0.77 o
  -5   2  15          1.34          1.02         0.69 o
  -4   2  15          9.90          9.59         1.06 o
  -3   2  15         21.62         22.56         1.12 o
  -2   2  15         89.90         95.48         2.29 o
  -1   2  15          3.70          4.52         0.63 o
   0   2  15        168.66        166.55         2.91 o
   1   2  15         12.71         13.97         0.89 o
   2   2  15        101.57        112.64         2.32 o
   3   2  15         57.88         55.91         1.83 o
   4   2  15         40.39         43.43         2.03 o
   5   2  15         19.08         18.83         1.40 o
   6   2  15          1.84          3.09         1.16 o
   7   2  15          0.33          3.22         1.35 o
   8   2  15          3.02          3.74         1.50 o
  -8   3  15          0.14          1.85         1.29 o
  -7   3  15          1.02         -0.25         1.08 o
  -6   3  15          1.13          0.25         1.22 o
  -5   3  15          0.00          0.33         0.70 o
  -4   3  15         11.19          9.55         0.83 o
  -3   3  15         42.24         40.51         1.42 o
  -2   3  15         88.54         81.53         2.92 o
  -1   3  15         20.10         17.22         1.05 o
   0   3  15         52.64         52.43         1.82 o
   1   3  15        120.08        126.54         2.71 o
   2   3  15         22.99         20.14         1.19 o
   3   3  15         17.50         16.62         1.12 o
   4   3  15          6.53          5.86         1.07 o
   5   3  15         15.63         15.80         1.90 o
   6   3  15          4.32          1.93         1.79 o
   7   3  15          0.01          1.01         1.17 o
  -7   4  15          1.46          0.57         1.19 o
  -6   4  15          0.21          0.73         1.27 o
  -5   4  15          7.62          5.99         1.20 o
  -4   4  15          1.84          1.33         0.90 o
  -3   4  15          8.66         12.38         1.60 o
  -2   4  15          1.42          0.68         0.57 o
  -1   4  15          1.81          0.26         0.73 o
   0   4  15        139.51        146.72         3.48 o
   1   4  15         27.72         28.83         1.79 o
   2   4  15         20.25         21.98         1.70 o
   3   4  15          2.46          1.93         1.25 o
   4   4  15         10.40          9.72         1.53 o
   5   4  15          3.39          3.64         1.41 o
   6   4  15          1.71          3.65         2.16 o
  -5   5  15          0.56          2.74         1.24 o
  -4   5  15          2.90          2.38         1.22 o
  -3   5  15          0.32          0.54         1.11 o
  -2   5  15          4.22          2.58         1.05 o
  -1   5  15          3.38          4.58         0.99 o
   0   5  15          3.35          2.02         0.82 o
   1   5  15          0.16          2.18         1.11 o
   2   5  15          2.07          0.88         0.98 o
   3   5  15          1.14          2.89         1.28 o
   4   5  15          1.04          2.50         1.29 o
  -2   6  15          0.14          1.65         1.17 o
  -1   6  15          0.76          1.70         1.16 o
   0   6  15          1.41          3.08         1.29 o
   1   6  15          2.39          4.10         1.64 o
  -9   0  16          0.82         -1.55         2.75 o
  -8   0  16          1.05          2.44         2.02 o
  -7   0  16          0.89          3.24         1.57 o
  -6   0  16          7.71          9.05         1.47 o
  -5   0  16          0.00          0.18         1.23 o
  -4   0  16         48.71         51.11         2.11 o
  -3   0  16        362.68        402.21         6.32 o
  -2   0  16        339.05        363.83         9.41 o
  -1   0  16          0.33         -0.37         0.46 o
   0   0  16         18.01         20.51         1.80 o
   1   0  16         71.50         74.81         2.43 o
   2   0  16          0.37          0.40         0.53 o
   3   0  16        115.82        117.15         4.14 o
   4   0  16        114.35        132.26         4.59 o
   5   0  16        144.54        138.12         5.44 o
   6   0  16         18.21         16.00         2.04 o
   7   0  16          1.70          2.61         1.59 o
   8   0  16          3.83          2.30         1.83 o
  -9   1  16          1.86          2.96         1.54 o
  -8   1  16          5.67          3.53         1.53 o
  -7   1  16          5.74          4.11         1.08 o
  -6   1  16          5.53          6.35         0.87 o
  -5   1  16         24.75         24.40         1.24 o
  -4   1  16         18.91         20.02         1.22 o
  -3   1  16         13.74         12.90         0.93 o
  -2   1  16         38.09         35.19         1.30 o
  -1   1  16          0.00          0.46         0.73 o
   0   1  16          0.71          0.71         0.50 o
   1   1  16          3.67          3.20         0.50 o
   2   1  16         75.86         77.23         1.94 o
   3   1  16        498.51        523.72         5.78 o
   4   1  16          3.68          4.96         0.85 o
   5   1  16         36.91         36.33         2.01 o
   6   1  16          0.38          1.39         0.85 o
   7   1  16          0.59          2.85         1.02 o
   8   1  16          2.54          3.86         1.20 o
  -8   2  16          1.42          1.20         1.63 o
  -7   2  16          2.51          2.53         1.16 o
  -6   2  16          0.17          1.76         1.00 o
  -5   2  16          2.77          4.15         0.77 o
  -4   2  16         34.86         37.88         1.86 o
  -3   2  16          0.49          0.40         0.46 o
  -2   2  16         16.94         19.20         1.18 o
  -1   2  16         35.69         32.07         1.27 o
   0   2  16         14.68         14.01         0.96 o
   1   2  16          0.32         -0.35         0.44 o
   2   2  16        114.22        110.50         2.21 o
   3   2  16        100.87         99.69         2.42 o
   4   2  16         28.34         27.22         1.62 o
   5   2  16          0.09          0.53         0.97 o
   6   2  16          0.39          2.01         1.18 o
   7   2  16          3.54          2.26         1.21 o
  -8   3  16          0.10          1.63         1.87 o
  -7   3  16          2.51          1.85         1.57 o
  -6   3  16          1.87          0.93         1.06 o
  -5   3  16          0.65          1.22         0.91 o
  -4   3  16         22.60         22.01         1.38 o
  -3   3  16          2.33          2.92         0.52 o
  -2   3  16         11.52         12.26         1.11 o
  -1   3  16          2.01          2.66         0.74 o
   0   3  16         23.78         25.16         1.28 o
   1   3  16         24.82         25.77         1.44 o
   2   3  16         57.60         53.87         1.89 o
   3   3  16          4.75          2.95         0.63 o
   4   3  16         12.72         13.04         1.69 o
   5   3  16         17.83         17.51         1.98 o
   6   3  16          0.29          1.59         1.14 o
   7   3  16          0.07          2.83         1.60 o
  -7   4  16          0.09          0.04         1.23 o
  -6   4  16          1.57          1.59         1.22 o
  -5   4  16         21.85         22.76         2.44 o
  -4   4  16         12.90         12.73         1.49 o
  -3   4  16          1.63          0.50         0.60 o
  -2   4  16          0.00         -0.08         0.68 o
  -1   4  16         11.10          8.64         0.97 o
   0   4  16         58.25         58.09         2.16 o
   1   4  16          6.20          4.52         0.89 o
   2   4  16          3.01          0.35         0.89 o
   3   4  16          4.77          3.06         1.08 o
   4   4  16          2.89          6.12         1.30 o
   5   4  16          3.87          3.18         1.26 o
  -5   5  16          6.62          8.01         1.54 o
  -4   5  16          0.01         -1.25         1.25 o
  -3   5  16          0.04         -0.50         1.05 o
  -2   5  16          4.69          3.55         1.31 o
  -1   5  16          4.39          6.19         1.36 o
   0   5  16         13.62         16.94         1.80 o
   1   5  16          2.82          2.51         1.10 o
   2   5  16          0.88          1.51         0.97 o
   3   5  16          0.16          1.05         1.17 o
   4   5  16          2.36         -0.73         1.34 o
  -1   6  16          1.79          5.07         1.72 o
  -8   1  17          0.16         -1.29         1.29 o
  -7   1  17          0.26         -0.99         1.21 o
  -6   1  17          0.30          0.11         0.91 o
  -5   1  17          6.41          5.32         0.71 o
  -4   1  17          0.37          1.01         0.57 o
  -3   1  17          1.57          0.74         0.43 o
  -2   1  17          6.02          5.85         0.85 o
  -1   1  17          5.97          5.83         1.02 o
   0   1  17         15.53         17.28         1.06 o
   1   1  17          1.26          1.04         0.44 o
   2   1  17        237.90        249.29         3.62 o
   4   1  17         25.07         25.31         1.49 o
   5   1  17          6.08          5.13         0.90 o
   6   1  17          0.00         -0.10         1.06 o
   7   1  17          0.59          1.76         1.22 o
  -8   2  17          0.01         -1.39         1.74 o
  -7   2  17          3.77          3.49         1.45 o
  -6   2  17          7.13          7.04         1.30 o
  -5   2  17          0.62          0.56         0.89 o
  -4   2  17         29.04         30.12         1.68 o
  -3   2  17          0.01         -0.31         0.61 o
  -2   2  17         93.89        100.24         2.70 o
  -1   2  17         22.40         21.25         1.17 o
   0   2  17         69.80         69.11         1.97 o
   1   2  17        112.04        102.45         2.59 o
   2   2  17          3.15          3.55         0.54 o
   4   2  17         72.45         71.87         2.64 o
   5   2  17          0.50          1.21         0.78 o
   6   2  17          0.98         -0.59         1.82 o
   7   2  17          2.89          4.64         1.45 o
  -7   3  17          0.08         -0.41         1.44 o
  -6   3  17          0.46         -0.58         1.25 o
  -5   3  17          0.94         -0.40         0.87 o
  -4   3  17          2.65          4.31         0.96 o
  -3   3  17          2.80          2.23         0.44 o
  -2   3  17        102.55        110.19         3.12 o
  -1   3  17         68.80         70.59         2.57 o
   0   3  17         45.21         40.76         1.85 o
   1   3  17          0.01         -0.63         0.63 o
   2   3  17         23.54         24.96         1.36 o
   3   3  17          0.17          1.22         0.87 o
   4   3  17          1.40          2.01         1.13 o
   5   3  17          3.56          2.11         1.20 o
   6   3  17          0.04          0.12         1.26 o
  -6   4  17          1.00          1.77         1.52 o
  -5   4  17          0.74          0.93         1.64 o
  -4   4  17          0.06         -0.85         0.95 o
  -3   4  17          0.03         -1.44         1.44 o
  -2   4  17          0.00         -0.64         1.02 o
  -1   4  17          2.43          2.73         1.09 o
   0   4  17          1.77          2.10         0.85 o
   1   4  17          0.36          1.12         1.00 o
   2   4  17         18.35         17.62         1.87 o
   3   4  17          1.21         -0.55         1.21 o
   4   4  17          0.42          0.70         0.99 o
   5   4  17          0.22          1.68         1.58 o
  -4   5  17          0.05          0.41         1.13 o
  -3   5  17          0.03         -0.71         1.02 o
  -2   5  17          0.08          0.04         1.30 o
  -1   5  17          0.03          0.05         1.32 o
   0   5  17         15.72         15.30         1.83 o
   1   5  17          2.96          0.86         1.09 o
   2   5  17          1.09          3.77         1.13 o
   3   5  17          0.01         -1.30         1.30 o
  -8   0  18          4.11          7.01         2.22 o
  -7   0  18          0.02         -0.53         1.63 o
  -6   0  18          6.63          7.92         1.42 o
  -5   0  18          0.08          0.48         1.49 o
  -4   0  18          1.09          0.98         0.74 o
  -3   0  18          3.20          2.67         0.71 o
  -2   0  18          3.93          3.85         0.53 o
  -1   0  18          4.94          4.75         0.81 o
   0   0  18          6.18          4.31         1.27 o
   1   0  18          2.76          1.98         0.85 o
   2   0  18          9.52          6.61         0.80 o
   3   0  18        355.02        358.86        10.20 o
   4   0  18          7.00          5.57         1.51 o
   5   0  18          0.23          2.09         1.51 o
   6   0  18          4.69          2.36         2.29 o
   7   0  18         10.32         13.59         3.04 o
  -8   1  18          1.15          0.98         1.42 o
  -7   1  18          0.93          0.70         1.47 o
  -6   1  18         11.62          8.47         1.08 o
  -5   1  18          4.64          3.70         0.86 o
  -4   1  18         45.87         46.57         1.86 o
  -3   1  18         20.56         17.69         1.28 o
  -2   1  18          1.44          1.17         0.64 o
  -1   1  18          0.52          0.56         0.82 o
   0   1  18          0.77          0.64         0.54 o
   1   1  18         67.78         59.11         1.61 o
   2   1  18         16.28         17.74         1.10 o
   3   1  18         28.82         26.28         1.48 o
   4   1  18         18.51         15.91         1.23 o
   5   1  18          0.44         -0.12         0.78 o
   6   1  18          0.28          0.60         0.92 o
   7   1  18          0.27         -0.96         1.68 o
  -8   2  18          0.00          0.46         2.01 o
  -7   2  18          1.20         -1.47         1.70 o
  -6   2  18          0.02          0.10         0.99 o
  -5   2  18          1.73          2.37         0.90 o
  -4   2  18         18.32         19.63         1.45 o
  -3   2  18          0.02          0.15         0.69 o
  -2   2  18          5.43          4.96         0.79 o
  -1   2  18         77.49         77.64         2.43 o
   0   2  18          0.02         -0.31         0.56 o
   1   2  18        356.32        389.32         4.77 o
   2   2  18         14.33         15.13         0.91 o
   3   2  18         33.38         27.33         1.73 o
   4   2  18          1.32          0.65         0.92 o
   5   2  18          1.51          0.20         0.87 o
   6   2  18          0.00          0.17         1.23 o
   7   2  18          1.17         -0.30         1.27 o
  -7   3  18          0.00         -1.03         1.28 o
  -6   3  18          1.22          1.37         1.42 o
  -5   3  18          7.58          8.95         1.43 o
  -4   3  18          5.97          3.98         1.08 o
  -3   3  18         14.67         13.97         1.03 o
  -2   3  18        127.89        138.92         3.50 o
  -1   3  18         91.01         95.15         2.83 o
   0   3  18         61.11         65.79         2.60 o
   1   3  18          4.73          3.49         0.69 o
   2   3  18          9.69          8.14         0.84 o
   3   3  18          2.79          3.32         1.24 o
   4   3  18          0.17          0.80         1.00 o
   5   3  18          8.44         11.28         1.75 o
   6   3  18         15.41         19.91         2.36 o
  -6   4  18          1.28          0.71         1.60 o
  -5   4  18          0.10          1.98         1.74 o
  -4   4  18          6.85          4.26         1.51 o
  -3   4  18          0.04         -1.10         1.10 o
  -2   4  18          4.57          3.38         1.38 o
  -1   4  18          0.22         -1.42         1.42 o
   0   4  18          8.92         10.95         1.56 o
   1   4  18          5.66          3.51         1.25 o
   2   4  18          3.83          3.90         1.26 o
   3   4  18          1.07         -0.58         1.28 o
   4   4  18          0.74          1.91         1.25 o
   5   4  18          2.05          4.06         1.50 o
  -4   5  18          1.14          1.14         1.90 o
  -3   5  18          0.22          0.92         2.09 o
  -2   5  18          0.15          1.34         1.30 o
  -1   5  18          0.01         -1.20         1.34 o
   0   5  18          0.04          1.04         1.11 o
   1   5  18          6.13          7.90         1.58 o
   2   5  18          0.80          0.52         1.20 o
   3   5  18          0.64          3.22         1.77 o
  -8   1  19          0.57          2.98         1.51 o
  -7   1  19          0.02          2.46         1.45 o
  -6   1  19          2.57          2.13         1.19 o
  -5   1  19          4.87          5.15         1.20 o
  -4   1  19          0.75          0.77         0.49 o
  -3   1  19         19.14         17.63         1.35 o
  -2   1  19         40.43         46.92         2.28 o
  -1   1  19          0.01          0.08         0.97 o
   0   1  19          0.85          0.03         0.59 o
   1   1  19         38.96         44.93         1.44 o
   2   1  19         21.57         17.25         1.05 o
   3   1  19         31.61         24.19         1.52 o
   4   1  19          4.81          5.56         1.04 o
   5   1  19          7.85          6.30         1.36 o
   6   1  19          1.58          1.28         1.92 o
   7   1  19          2.72          0.72         1.32 o
  -7   2  19          0.43         -0.03         1.98 o
  -6   2  19          7.19          6.78         1.71 o
  -5   2  19          2.00          3.47         1.89 o
  -4   2  19         20.50         19.78         2.17 o
  -3   2  19          0.07         -0.12         0.61 o
  -2   2  19         39.54         40.17         1.85 o
  -1   2  19          1.78          1.23         0.87 o
   0   2  19         40.84         43.12         1.61 o
   1   2  19         95.92        100.40         2.52 o
   2   2  19         50.55         54.11         2.02 o
   3   2  19         36.22         33.71         2.18 o
   4   2  19          4.23          4.28         0.94 o
   5   2  19          0.17          0.13         1.15 o
   6   2  19          0.71         -0.68         1.18 o
  -7   3  19          0.38         -1.44         1.44 o
  -6   3  19          0.00          1.29         1.35 o
  -5   3  19          2.21          1.74         1.52 o
  -4   3  19          1.85          0.54         1.18 o
  -3   3  19         14.05         11.76         1.27 o
  -2   3  19         17.41         16.81         1.70 o
  -1   3  19         39.24         39.59         2.24 o
   0   3  19          1.74          2.44         1.26 o
   1   3  19         12.62         13.60         1.25 o
   2   3  19          3.39          3.32         0.80 o
   3   3  19          8.97          7.86         1.44 o
   4   3  19          2.07          0.26         1.69 o
   5   3  19          0.07          0.97         1.22 o
  -5   4  19          1.59          1.34         1.43 o
  -4   4  19          0.66         -1.10         1.41 o
  -3   4  19          0.05         -0.08         1.11 o
  -2   4  19          9.35          7.35         1.28 o
  -1   4  19          5.13          3.73         1.42 o
   0   4  19         22.87         28.28         2.50 o
   1   4  19          7.89          6.23         1.26 o
   2   4  19          0.06          0.89         1.93 o
   3   4  19          5.63          7.11         2.56 o
   4   4  19          5.21          5.62         1.61 o
  -3   5  19          3.39          4.14         1.66 o
  -2   5  19          0.00         -1.35         1.35 o
  -1   5  19          1.58          2.81         1.27 o
   0   5  19          1.38          1.71         1.08 o
   1   5  19          0.04          0.23         1.27 o
   2   5  19          4.62          8.65         1.55 o
  -8   0  20          0.13         -0.14         2.82 o
  -7   0  20          0.03         -2.77         2.77 o
  -6   0  20          0.19          1.95         4.22 o
  -5   0  20         20.19         19.09         3.97 o
  -4   0  20         28.39         27.09         2.12 o
  -3   0  20          1.77          2.43         0.59 o
  -2   0  20          3.43          6.22         1.58 o
  -1   0  20         37.21         33.47         2.54 o
   0   0  20         10.34         11.79         1.46 o
   1   0  20         10.80          9.69         1.01 o
   2   0  20         32.15         31.89         1.99 o
   3   0  20         16.87         15.68         1.80 o
   4   0  20          0.78          1.82         1.20 o
   5   0  20         23.07         30.65         3.35 o
   6   0  20         10.01         17.71         2.66 o
  -8   1  20          0.43          1.38         1.93 o
  -7   1  20          2.77          2.40         2.64 o
  -6   1  20          8.89          9.89         1.84 o
  -5   1  20          6.09          3.27         1.21 o
  -4   1  20          1.10          0.43         0.66 o
  -3   1  20          0.09          0.71         0.64 o
  -2   1  20          6.99          9.69         1.24 o
  -1   1  20          2.03          1.80         1.06 o
   0   1  20         28.21         29.54         1.80 o
   1   1  20        243.90        220.06         5.48 o
   2   1  20          1.36          0.12         0.66 o
   3   1  20          4.06          3.26         0.94 o
   4   1  20          0.20          0.76         0.79 o
   5   1  20          3.26          4.16         1.00 o
   6   1  20          1.26          1.04         1.16 o
  -7   2  20          0.30         -0.87         2.10 o
  -6   2  20          4.09          6.89         2.03 o
  -5   2  20          0.48          2.13         1.29 o
  -4   2  20         34.16         37.84         2.48 o
  -3   2  20         16.78         15.49         1.44 o
  -2   2  20          6.39          7.62         1.05 o
  -1   2  20          2.99          2.39         0.96 o
   0   2  20         90.45         94.58         2.69 o
   1   2  20          6.87          4.85         0.77 o
   2   2  20         27.08         27.60         1.62 o
   3   2  20          8.19          6.31         1.32 o
   4   2  20          1.55          0.99         1.32 o
   5   2  20          0.09          1.25         1.42 o
   6   2  20          1.90          2.56         1.34 o
  -6   3  20          1.21          1.56         2.00 o
  -5   3  20          1.87          1.92         1.37 o
  -4   3  20          1.63          3.46         1.26 o
  -3   3  20          3.11          3.24         1.10 o
  -2   3  20          0.22         -0.63         0.98 o
  -1   3  20          2.55          2.34         1.08 o
   0   3  20         11.24         12.24         1.40 o
   1   3  20          3.32          3.96         1.69 o
   2   3  20         17.88         18.22         1.73 o
   3   3  20          1.64          0.85         1.23 o
   4   3  20          0.99          1.83         1.16 o
   5   3  20          0.12          3.81         1.74 o
  -5   4  20          0.01          1.20         1.67 o
  -4   4  20          1.41          3.21         1.67 o
  -3   4  20          2.35         -0.20         1.08 o
  -2   4  20          1.23          2.02         1.18 o
  -1   4  20          5.14          7.60         1.83 o
   0   4  20          0.56          2.84         1.18 o
   1   4  20          3.03          2.67         1.15 o
   2   4  20          0.00          0.27         1.14 o
   3   4  20          1.50          1.04         1.63 o
  -2   5  20          6.61          6.52         1.60 o
  -1   5  20          1.28          6.38         1.77 o
   0   5  20          3.81          3.93         1.93 o
  -7   1  21          0.17          0.75         2.01 o
  -6   1  21          2.93          2.83         2.39 o
  -5   1  21          0.11          1.39         1.33 o
  -4   1  21          3.47          3.82         1.08 o
  -3   1  21          5.46          4.50         0.93 o
  -2   1  21          7.19          9.38         1.23 o
  -1   1  21          0.33          0.22         0.75 o
   0   1  21         18.03         20.60         1.60 o
   1   1  21          1.54          3.47         0.90 o
   2   1  21          3.20          1.97         0.87 o
   3   1  21         24.07         24.71         1.89 o
   4   1  21          0.29          1.64         0.84 o
   5   1  21          0.01          0.07         0.85 o
   6   1  21          1.82          0.26         1.08 o
  -7   2  21          0.62         -0.66         1.81 o
  -6   2  21          6.03          4.44         1.58 o
  -5   2  21          0.45          2.51         1.83 o
  -4   2  21         42.20         47.39         2.75 o
  -3   2  21         14.32         14.86         1.35 o
  -2   2  21         25.87         28.49         1.79 o
  -1   2  21         57.43         57.51         2.62 o
   0   2  21          5.39          4.46         1.08 o
   1   2  21          0.67          0.89         0.70 o
   2   2  21          6.54          6.96         1.29 o
   3   2  21          2.52          2.50         1.00 o
   4   2  21          0.12         -1.46         1.46 o
   5   2  21          3.21          4.75         1.48 o
  -6   3  21          0.27         -0.69         1.32 o
  -5   3  21          0.02          0.32         1.49 o
  -4   3  21          7.71          7.70         1.53 o
  -3   3  21          6.15          4.97         1.25 o
  -2   3  21         23.26         21.85         1.98 o
  -1   3  21         19.42         19.30         1.81 o
   0   3  21          5.57          6.16         1.09 o
   1   3  21          0.11          3.09         0.95 o
   2   3  21          1.71         -0.39         1.37 o
   3   3  21          0.00          1.01         1.22 o
   4   3  21          0.89          1.21         1.47 o
  -4   4  21          0.01          1.37         1.41 o
  -3   4  21          0.08         -0.29         1.18 o
  -2   4  21          5.28          5.51         1.46 o
  -1   4  21          5.43          8.46         1.62 o
   0   4  21          4.01          6.90         1.64 o
   1   4  21          0.44         -0.82         0.99 o
   2   4  21          0.50          0.29         1.68 o
   3   4  21          0.34          4.36         1.67 o
  -7   0  22          0.18          2.19         2.78 o
  -6   0  22          1.98         -1.57         3.24 o
  -5   0  22          1.17          2.76         1.97 o
  -4   0  22          1.53          4.47         1.44 o
  -3   0  22          1.22          2.47         1.54 o
  -2   0  22          2.03          2.26         1.39 o
  -1   0  22         20.34         24.55         3.18 o
   0   0  22          1.60          0.58         1.41 o
   1   0  22         43.45         38.29         2.95 o
   2   0  22          2.21          0.65         0.74 o
   3   0  22          2.14         -0.30         1.11 o
   4   0  22          0.23          0.06         1.12 o
   5   0  22          3.46          4.92         2.18 o
  -7   1  22          0.28         -1.36         2.13 o
  -6   1  22         13.58         12.30         2.84 o
  -5   1  22          2.51          0.70         1.64 o
  -4   1  22          3.31          5.52         1.19 o
  -3   1  22          5.50          6.27         0.99 o
  -2   1  22          1.62          1.81         0.92 o
  -1   1  22          1.27          0.92         1.02 o
   0   1  22          7.70          9.06         1.41 o
   1   1  22         51.52         46.21         2.30 o
   2   1  22         18.73         16.22         1.22 o
   3   1  22          0.11         -0.84         0.89 o
   4   1  22          0.54         -0.86         1.06 o
   5   1  22          0.07          0.42         0.92 o
  -6   2  22          0.28         -1.29         2.30 o
  -5   2  22          0.07          1.00         1.19 o
  -4   2  22          0.52          1.97         1.29 o
  -3   2  22         16.83         16.34         1.59 o
  -2   2  22          0.05          1.45         0.95 o
  -1   2  22         90.79        110.79         4.47 o
   0   2  22          0.64          1.24         1.11 o
   1   2  22          7.73          5.48         1.26 o
   2   2  22          5.82          3.70         1.00 o
   3   2  22          0.12         -0.53         1.25 o
   4   2  22          1.18          1.82         1.37 o
   5   2  22          0.26         -1.06         1.93 o
  -5   3  22          2.32          2.87         1.31 o
  -4   3  22         15.20         13.64         1.94 o
  -3   3  22         19.66         23.31         2.24 o
  -2   3  22         10.63         12.06         1.56 o
  -1   3  22          5.34          5.84         1.20 o
   0   3  22         15.65         15.55         1.60 o
   1   3  22          2.87          3.00         1.12 o
   2   3  22          0.34          1.39         1.91 o
   3   3  22          4.84          5.49         1.65 o
   4   3  22         15.34         23.12         2.74 o
  -3   4  22          3.96          2.97         1.99 o
  -2   4  22          0.10          1.39         1.93 o
  -1   4  22          2.74          2.61         1.54 o
   0   4  22          0.69          1.97         1.31 o
   1   4  22          0.63          0.73         1.13 o
   2   4  22          3.37          1.46         1.37 o
  -6   1  23          0.72          0.70         1.64 o
  -5   1  23          4.22          4.19         1.47 o
  -4   1  23          3.43          5.12         1.43 o
  -3   1  23          5.83          7.14         1.29 o
  -2   1  23          3.01          2.67         0.99 o
  -1   1  23          2.02          2.69         1.25 o
   0   1  23          9.91          9.27         1.47 o
   1   1  23          1.49          1.46         1.04 o
   2   1  23          0.10         -0.01         1.12 o
   3   1  23          0.00         -1.18         1.18 o
   4   1  23          5.30          4.33         1.24 o
   5   1  23          6.32          6.54         1.67 o
  -6   2  23          1.54          4.60         2.09 o
  -5   2  23          0.10          1.23         1.73 o
  -4   2  23          4.39          3.78         1.36 o
  -3   2  23          2.49          4.11         1.09 o
  -2   2  23          7.95          8.52         1.42 o
  -1   2  23         34.24         39.54         2.85 o
   0   2  23          7.19          5.27         1.31 o
   1   2  23          8.02          3.47         1.24 o
   2   2  23          0.73          0.58         1.35 o
   3   2  23          0.06         -0.76         2.49 o
   4   2  23          0.03         -1.05         1.67 o
  -5   3  23          2.56          4.40         1.86 o
  -4   3  23          0.79          1.84         1.31 o
  -3   3  23          1.36          1.83         1.14 o
  -2   3  23         13.70         19.53         2.11 o
  -1   3  23          1.07         -0.59         1.19 o
   0   3  23         10.06         13.10         1.67 o
   1   3  23          2.16          0.86         1.73 o
   2   3  23          0.00         -1.17         1.40 o
   3   3  23          0.38         -0.39         1.64 o
  -2   4  23          6.99          9.18         1.69 o
  -1   4  23          2.95          0.26         1.63 o
   0   4  23          3.11          4.17         1.32 o
  -6   0  24          1.08          1.10         2.36 o
  -5   0  24          2.45          0.05         1.70 o
  -4   0  24          4.51          7.57         1.85 o
  -3   0  24          3.10          0.57         1.38 o
  -2   0  24          0.15         -1.65         1.65 o
  -1   0  24         27.91         30.87         4.37 o
   0   0  24          1.22          0.45         1.93 o
   1   0  24          5.93          4.02         1.35 o
   2   0  24          1.72          2.99         1.58 o
   3   0  24         24.48         28.73         3.81 o
   4   0  24         12.61         21.65         3.48 o
  -6   1  24          2.96          4.69         2.03 o
  -5   1  24          0.00          0.37         1.40 o
  -4   1  24          3.78          5.59         1.55 o
  -3   1  24          0.68          2.33         1.11 o
  -2   1  24          7.47         10.54         1.54 o
  -1   1  24         35.33         32.51         2.41 o
   0   1  24          6.25          5.36         1.22 o
   1   1  24          0.69          1.17         1.30 o
   2   1  24          0.26          0.14         1.53 o
   3   1  24          1.38          1.75         1.36 o
   4   1  24          2.67          1.88         1.40 o
  -5   2  24          6.07          6.56         2.17 o
  -4   2  24          1.76          3.34         1.41 o
  -3   2  24          1.31          2.19         1.22 o
  -2   2  24         15.23         18.14         2.07 o
  -1   2  24          0.14          0.17         1.20 o
   0   2  24          2.93          3.14         1.20 o
   1   2  24          3.82          3.12         1.42 o
   2   2  24          0.15          0.50         1.36 o
   3   2  24          1.26         -1.46         1.46 o
  -4   3  24          1.10          4.59         1.57 o
  -3   3  24          8.01          9.00         1.81 o
  -2   3  24          0.99          0.13         1.51 o
  -1   3  24          0.17         -1.66         1.66 o
   0   3  24          2.76          2.19         1.26 o
   1   3  24          0.98          0.78         1.62 o
   2   3  24          1.68          1.10         2.37 o
  -5   1  25          0.61          1.21         2.29 o
  -4   1  25          1.40          2.69         1.41 o
  -3   1  25          0.40          1.12         1.71 o
  -2   1  25          0.04          2.59         1.34 o
  -1   1  25          0.16          2.13         1.18 o
   0   1  25          0.05          0.60         1.13 o
   1   1  25          5.24          4.61         1.53 o
   2   1  25          1.22         -0.62         1.47 o
   3   1  25          0.99          3.51         1.65 o
  -4   2  25          1.06          0.56         1.43 o
  -3   2  25          4.20          5.35         1.62 o
  -2   2  25          1.69          3.75         1.59 o
  -1   2  25          1.10         -0.06         1.19 o
   0   2  25          0.00         -1.91         1.91 o
   1   2  25          0.73         -0.64         1.42 o
   2   2  25          1.05          0.07         1.75 o
  -2   3  25          0.17          1.46         1.19 o
  -1   3  25          0.07          0.67         2.08 o
   0   3  25          0.17         -1.41         1.41 o
   1   3  25          2.19          4.01         2.41 o
  -4   0  26          1.15          2.97         2.18 o
  -3   0  26         13.67         18.04         3.05 o
  -2   0  26          2.35          0.43         1.42 o
  -1   0  26          1.25          1.60         1.56 o
   0   0  26          5.07          5.93         2.98 o
   1   0  26          2.01         -0.42         1.48 o
   2   0  26          2.18          1.32         1.86 o
   3   0  26          0.03         -2.38         2.38 o
  -4   1  26          1.02          1.77         1.67 o
  -3   1  26          1.64          3.85         1.53 o
  -2   1  26          0.93          2.94         1.38 o
  -1   1  26          8.98         11.57         1.89 o
   0   1  26          1.63          2.71         1.25 o
   1   1  26          0.11         -1.42         1.58 o
   2   1  26          0.03         -1.01         1.83 o
  -3   2  26          5.94          7.36         1.58 o
  -2   2  26          0.04         -0.09         1.20 o
  -1   2  26          0.44         -0.49         1.19 o
   0   2  26          1.04         -1.62         1.62 o
   1   2  26          0.07          1.64         1.37 o
  -3   1  27          2.62          1.93         1.59 o
  -2   1  27          0.57         -0.69         1.20 o
  -1   1  27          0.21          0.75         1.13 o
   0   1  27          0.42          2.48         1.80 o
   1   1  27          0.42         -1.24         1.73 o
                                                
